# Supplementary material for: Optogenetic β cell interrogation in vivo reveals a functional hierarchy directing the Ca2+ response to glucose supported by vitamin B6
Source: Sci Adv. 2024 Jun 26;10(26):eado4513. doi: 10.1126/sciadv.ado4513 (PMC11204215; doi:10.1126/sciadv.ado4513)
Supplement: Supplementary file 2 — Movies S1 to S23 [file sciadv.ado4513_movies_s1_to_s23.zip]

Archive with 23 entries (23 files):
- ado4513_Movie S1.avi
- ado4513_Movie S10.avi
- ado4513_Movie S11.avi
- ado4513_Movie S12.avi
- ado4513_Movie S13.avi
- ado4513_Movie S14.avi
- ado4513_Movie S15.avi
- ado4513_Movie S16.avi
- ado4513_Movie S17.avi
- ado4513_Movie S18.avi
- ado4513_Movie S19.avi
- ado4513_Movie S2.avi
- ado4513_Movie S20.avi
- ado4513_Movie S21.avi
- ado4513_Movie S22.avi
- ado4513_Movie S23.avi
- ado4513_Movie S3.avi
- ado4513_Movie S4.avi
- ado4513_Movie S5.avi
- ado4513_Movie S6.avi
- ado4513_Movie S7.avi
- ado4513_Movie S8.avi
- ado4513_Movie S9.avi
