# Supplementary material for: Optogenetic β cell interrogation in vivo reveals a functional hierarchy directing the Ca2+ response to glucose supported by vitamin B6
Source: Sci Adv. 2024 Jun 26;10(26):eado4513. doi: 10.1126/sciadv.ado4513 (PMC11204215; doi:10.1126/sciadv.ado4513)
Supplement: Supplementary file 3 — Data S1 and S2 [file sciadv.ado4513_data_s1_and_s2.zip]

Archive with 2 entries (2 files):
- ado4513_Data S1.xlsx
- ado4513_Data S2.xlsx
