# Supplementary material for: Optogenetic β cell interrogation in vivo reveals a functional hierarchy directing the Ca2+ response to glucose supported by vitamin B6
Source: Sci Adv. 2024 Jun 26;10(26):eado4513. doi: 10.1126/sciadv.ado4513 (PMC11204215; doi:10.1126/sciadv.ado4513)
Supplement: Supplementary file 3 — Data S1 and S2 [file sciadv.ado4513_data_s1_and_s2.zip › ado4513_Data S1.xlsx]

## Sheet: Sheet1
gene	LogFC	pvalue	FDR	Name
ENSDARG00000009505	0.938607	0	0	slmo2
ENSDARG00000033182	1.56786	0	0	arl4ab						genes used for the pathway analysis (FDR < 0.05)
ENSDARG00000041394	1.56165	0	0	dnajb1b
ENSDARG00000092362	1.23918	0	0	hsp70.2						genes with negative logFC (FDR < 0.05)
ENSDARG00000098380	1.49297	0	0	SNCG
ENSDARG00000036107	-2.49925	1.56661e-08	0	txnipa
ENSDARG00000075855	1.207	1.56661e-08	0	si:ch73-341p18.7
ENSDARG00000040907	0.135415	3.13322e-08	0	gcgb
ENSDARG00000051762	1.79667	7.83306e-08	0	DNAJA4
ENSDARG00000088449	1.28307	2.19326e-07	0	wu:fb55g09
ENSDARG00000101009	1.33428	3.44655e-07	0	cited4b
ENSDARG00000043531	0.692919	4.54318e-07	0	jun
ENSDARG00000021924	0.782198	5.95313e-07	0	hsp70.3
ENSDARG00000081499	-1.9725	6.58e-07	0	dre-mir-375-1
ENSDARG00000100515	1.12675	6.58e-07	0	dusp1
ENSDARG00000037012	0.971245	1.64494e-06	0	slc3a2b
ENSDARG00000056627	1.09548	1.72327e-06	0	cxcl14
ENSDARG00000036968	1.17119	1.73894e-06	0	SERPINA10
ENSDARG00000029688	1.21334	3.61887e-06	0	hsp70.1
ENSDARG00000074697	0.394919	3.8382e-06	0	npdc1a
ENSDARG00000030440	1.43197	4.18285e-06	0	rsrp1
ENSDARG00000102937	2.20692	4.22985e-06	0	hspbp1
ENSDARG00000039943	0.961443	5.62414e-06	0	fam46ba
ENSDARG00000103101	0.212251	6.00013e-06	0	NDUFC1
ENSDARG00000103846	1.04681	6.18812e-06	0	hspa5
ENSDARG00000030357	1.04083	6.56411e-06	0	zgc:66313
ENSDARG00000039486	1.45726	6.59544e-06	0	bag3
ENSDARG00000104735	0.583788	6.7051e-06	0	nkx6.2
ENSDARG00000031681	0.834492	9.854e-06	0	atp6v0b
ENSDARG00000042322	1.29966	1.0841e-05	0	si:dkey-177p2.6
ENSDARG00000095921	0.1281	1.37705e-05	0	si:ch1073-325m22.2
ENSDARG00000092115	0.991219	1.56035e-05	0	eif4a1a
ENSDARG00000017612	2.09938	1.80004e-05	0	pnpo
ENSDARG00000014190	3.97182	1.80787e-05	0	sst2
ENSDARG00000021372	1.04877	1.82824e-05	0	tob1b
ENSDARG00000013561	0.794093	1.96923e-05	0	pgm1
ENSDARG00000038176	0.577828	2.07263e-05	0	cyb561
ENSDARG00000068641	0.298932	2.14469e-05	0	taf10
ENSDARG00000040439	0.0148689	2.18542e-05	0	rsl24d1
ENSDARG00000056915	0.414462	2.26845e-05	0	si:ch211-237l4.6
ENSDARG00000016765	0.841692	5.49254e-05	0.015873	scamp3
ENSDARG00000002369	1.24916	5.36721e-05	0.016129	UBC
ENSDARG00000018328	0.671756	5.36721e-05	0.0163934	rhoad
ENSDARG00000100710	0.91401	5.14789e-05	0.0166667	tmem254
ENSDARG00000010478	1.41752	4.6967e-05	0.0169492	hsp90aa1.1
ENSDARG00000035859	-1.34636	4.46798e-05	0.0172414	angptl4
ENSDARG00000032651	1.38778	4.31758e-05	0.0175439	ppp1r10
ENSDARG00000060306	1.56964	4.29565e-05	0.0178571	tfcp2
ENSDARG00000102687	1.2048	4.23769e-05	0.0181818	NBL1
ENSDARG00000055752	0.713255	4.05753e-05	0.0185185	npas4a
ENSDARG00000020893	1.23328	3.63141e-05	0.0188679	slc25a22
ENSDARG00000102055	0.558042	3.52174e-05	0.0192308	hadhb
ENSDARG00000059906	0.774977	3.50138e-05	0.0196078	sdc4
ENSDARG00000042401	1.37588	3.30242e-05	0.02	derl2
ENSDARG00000070426	0.790093	3.25855e-05	0.0204082	chac1
ENSDARG00000069135	0.987071	3.14732e-05	0.0208333	ppp1r15a
ENSDARG00000099685	1.10878	3.05489e-05	0.0212766	gnb5a
ENSDARG00000024746	1.21221	2.9938e-05	0.0217391	hsp90aa1.2
ENSDARG00000101127	0.345264	2.88413e-05	0.0222222	map1lc3b
ENSDARG00000101844	0.431906	2.834e-05	0.0227273	mibp2
ENSDARG00000021669	1.05639	2.7588e-05	0.0232558	sec61a1
ENSDARG00000059836	0.918784	2.65227e-05	0.0238095	ddit3
ENSDARG00000103993	0.498507	2.47055e-05	0.0243902	scg2a
ENSDARG00000034753	0.480828	7.95682e-05	0.0285714	tspan3a
ENSDARG00000053502	0.234665	7.95212e-05	0.0289855	cryaa
ENSDARG00000057093	0.9907	7.86909e-05	0.0294118	kdm5ba
ENSDARG00000002523	0.657359	7.84246e-05	0.0298507	hsdl2
ENSDARG00000039117	0.470507	7.43828e-05	0.030303	tefa
ENSDARG00000057987	1.10763	7.09675e-05	0.0307692	uba3
ENSDARG00000036505	1.09878	6.40744e-05	0.03125	syt4
ENSDARG00000068194	-1.43404	0.000123559	0.0384615	klf9
ENSDARG00000005840	0.529371	0.0001156	0.038961	got2b
ENSDARG00000008407	0.550304	0.000110446	0.0394737	tspan7b
ENSDARG00000041022	0.742042	0.000105652	0.04	pdcd4b
ENSDARG00000036784	0.0832082	0.000103694	0.0405405	commd7
ENSDARG00000076386	0.801884	0.000101846	0.0410959	epdl1
ENSDARG00000045160	0.186919	9.85869e-05	0.0416667	msrb1b
ENSDARG00000059654	0.525761	9.34954e-05	0.0422535	eif3ba
ENSDARG00000080010	0.492835	0.000124546	0.0443038	adh5
ENSDARG00000045644	0.49686	0.000129339	0.0493827	ca12
ENSDARG00000035332	1.32712	0.000126441	0.05	C10H21orf59
ENSDARG00000076391	1.15606	0.000188965	0.0595238	npm2a
ENSDARG00000016623	0.95196	0.000168552	0.060241	si:ch211-195b13.1
ENSDARG00000091771	0.0626633	0.000166876	0.0609756	lysmd2
ENSDARG00000008310	1.60506	0.000221456	0.0631579	ip6k2a
ENSDARG00000036482	0.697013	0.000220955	0.0638298	hexim1
ENSDARG00000098112	0.478385	0.000220642	0.0645161	btc
ENSDARG00000024693	0.741181	0.000220407	0.0652174	lysmd3
ENSDARG00000030972	1.0873	0.000220046	0.0659341	dnaja1
ENSDARG00000003444	2.65073	0.000218135	0.0666667	dhrs7
ENSDARG00000039502	0.357928	0.000251097	0.0673077	eef1a1a
ENSDARG00000035870	0.55886	0.000215738	0.0674157	laptm4b
ENSDARG00000007823	0.772738	0.000237514	0.0679612	atf3
ENSDARG00000015822	0.239446	0.000208908	0.0681818	sesn3
ENSDARG00000089681	0.356473	0.000237514	0.0686275	btf3l4
ENSDARG00000075963	-1.12406	0.000206401	0.0689655	mhc1uba
ENSDARG00000039162	0.883176	0.000234083	0.0693069	rhebl1
ENSDARG00000055124	0.641196	0.000200182	0.0697674	ccnl1a
ENSDARG00000052567	0.462136	0.000233629	0.07	tmem35
ENSDARG00000090600	0.750862	0.000196485	0.0705882	si:ch211-213a13.1
ENSDARG00000102012	0.00339941	0.000228083	0.0707071	ppp1cbl
ENSDARG00000099746	0.416944	0.000286878	0.0707965	rgs3a
ENSDARG00000015835	0.931477	0.000227958	0.0714286	eif4e2rs1
ENSDARG00000003281	0.819639	0.000286251	0.0714286	pik3ip1
ENSDARG00000023220	0.171953	0.000281881	0.0720721	selt2
ENSDARG00000027750	-0.954721	0.000225185	0.0721649	dpp7
ENSDARG00000012274	0.746812	0.000280533	0.0727273	eif4e1c
ENSDARG00000052728	0.657909	0.000225106	0.0729167	sltm
ENSDARG00000056803	0.618515	0.000279405	0.0733945	ap1s1
ENSDARG00000026682	0.971491	0.000269943	0.0740741	zgc:101583
ENSDARG00000004906	0.723945	0.000269097	0.0747664	stip1
ENSDARG00000039269	0.552636	0.000265776	0.0754717	arg2
ENSDARG00000045886	1.14482	0.000258068	0.0761905	slc38a2
ENSDARG00000019566	0.30217	0.000320466	0.0775862	neurod1
ENSDARG00000052279	0.936814	0.000312821	0.0782609	osgn1
ENSDARG00000010553	0.60184	0.000295902	0.0789474	mmgt1
ENSDARG00000102975	0.0738173	0.000348148	0.0813008	hmp19
ENSDARG00000075933	1.31047	0.000346973	0.0819672	cox15
ENSDARG00000016084	0.465136	0.000343464	0.0826446	spsb4a
ENSDARG00000004754	2.08301	0.000343448	0.0833333	hspa4a
ENSDARG00000030237	0.986537	0.000390071	0.0839695	pgrmc2
ENSDARG00000041314	0.185628	0.000331542	0.0840336	ndufb9
ENSDARG00000037284	0.277463	0.000387329	0.0846154	ptges3a
ENSDARG00000029071	1.90499	0.000330649	0.0847458	creld2
ENSDARG00000045929	0.5085	0.000387094	0.0852713	oaz2a
ENSDARG00000055751	0.625692	0.00032902	0.0854701	fosb
ENSDARG00000098443	0.576884	0.000386327	0.0859375	zfand6
ENSDARG00000093945	-0.107736	0.000386139	0.0866142	VMA21
ENSDARG00000010745	1.00807	0.000381423	0.0873016	dnaja2l
ENSDARG00000057334	0.341322	0.000418442	0.0875912	cmasa
ENSDARG00000013881	0.842376	0.000372634	0.088	pi4k2b
ENSDARG00000014572	0.864902	0.000416891	0.0882353	chpt1
ENSDARG00000062460	1.75077	0.000369579	0.0887097	C24H8orf44
ENSDARG00000045676	0.946422	0.00041675	0.0888889	calua
ENSDARG00000078041	0.848216	0.000410891	0.0895522	xpo1a
ENSDARG00000071336	-0.0501949	0.000403575	0.0902256	mif
ENSDARG00000071377	1.00208	0.000401303	0.0909091	hsd11b1la
ENSDARG00000030241	0.825237	0.000455508	0.0909091	vbp1
ENSDARG00000061854	0.516121	0.000450965	0.0915493	lman2
ENSDARG00000001557	1.46195	0.000441722	0.0921986	tomm34
ENSDARG00000007294	0.292498	0.000436881	0.0928571	aco2
ENSDARG00000014731	-0.0969363	0.000434813	0.0935252	cacybp
ENSDARG00000098235	1.68115	0.000486887	0.0939597	actr5
ENSDARG00000038025	0.710653	0.000427372	0.0942029	cbx7a
ENSDARG00000103145	0.545046	0.000483613	0.0945946	cdk2ap2
ENSDARG00000101066	0.202479	0.000472616	0.0952381	srp14
ENSDARG00000052429	0.897327	0.000472161	0.0958904	syngr2a
ENSDARG00000027183	0.656208	0.000466271	0.0965517	namptb
ENSDARG00000102978	0.0243514	0.000519598	0.0967742	eif4a3
ENSDARG00000059815	1.99865	0.000462793	0.0972222	oaz2b
ENSDARG00000033965	1.37752	0.000519019	0.0974026	nupl1
ENSDARG00000063626	0.517352	0.000516763	0.0980392	ddx21
ENSDARG00000071409	1.30389	0.000514444	0.0986842	arl3
ENSDARG00000074554	0.394665	0.000511217	0.0993377	sas
ENSDARG00000000779	1.00541	0.000510888	0.1	scfd1
ENSDARG00000004427	0.523868	0.000554283	0.101266	dpy30
ENSDARG00000002656	0.945218	0.000533228	0.101911	stxbp5a
ENSDARG00000067850	0.600123	0.00052917	0.102564	jund
ENSDARG00000042644	0.46513	0.000586571	0.104294	sod2
ENSDARG00000011740	0.658838	0.000582388	0.104938	u2af2b
ENSDARG00000054355	0.881162	0.000581558	0.10559	dcaf7
ENSDARG00000021984	-0.102067	0.00058115	0.10625	ndufa2
ENSDARG00000034685	1.39076	0.000564121	0.106918	tmem198b
ENSDARG00000101778	0.614123	0.000602895	0.108434	ca5a
ENSDARG00000093313	0.977693	0.000602691	0.109091	ubb
ENSDARG00000071678	0.306098	0.000590864	0.109756	atcaya
ENSDARG00000028517	0.610546	0.000651006	0.112426	hbp1
ENSDARG00000071478	1.04536	0.000644614	0.113095	lnx2b
ENSDARG00000035924	0.898054	0.000624436	0.113772	dync1li2
ENSDARG00000052371	0.101838	0.000681774	0.114286	higd2a
ENSDARG00000036058	0.426231	0.000680583	0.114943	gnao1b
ENSDARG00000031907	0.509715	0.000680286	0.115607	ptbp1b
ENSDARG00000055190	1.32758	0.000669304	0.116279	slc17a5
ENSDARG00000037846	0.25439	0.00066921	0.116959	hm13
ENSDARG00000086172	-0.772731	0.000716568	0.117318	ACVR1C
ENSDARG00000057676	0.0811037	0.000653982	0.117647	golga7
ENSDARG00000035835	0.4231	0.000716004	0.117978	eef2k
ENSDARG00000024669	0.139281	0.000701216	0.118644	oser1
ENSDARG00000014462	0.264106	0.000698192	0.119318	rab3c
ENSDARG00000005924	0.346437	0.000751175	0.120219	serpina10a
ENSDARG00000032013	0.458056	0.000750486	0.120879	pafah1b1a
ENSDARG00000002344	0.309095	0.000745598	0.121547	tubb4b
ENSDARG00000004470	0.431404	0.000727723	0.122222	prkcsh
ENSDARG00000003008	0.580828	0.000784889	0.124324	prkcea
ENSDARG00000017842	1.59587	0.000823599	0.124352	syvn1
ENSDARG00000042021	0.950326	0.00075528	0.125	mapk12a
ENSDARG00000087640	0.348566	0.000820263	0.125	nsfl1c
ENSDARG00000044183	0.488989	0.000819119	0.125654	prkab1a
ENSDARG00000005254	0.4386	0.000814654	0.126316	kdelr2a
ENSDARG00000053375	0.879083	0.000814043	0.126984	nptxrb
ENSDARG00000001873	0.0985399	0.000853757	0.127551	phgdh
ENSDARG00000015759	0.327816	0.000812946	0.12766	tspan7
ENSDARG00000100083	0.277213	0.000832451	0.128205	sgut1
ENSDARG00000028067	0.370528	0.000795886	0.128342	bnip3lb
ENSDARG00000056141	0.772406	0.000829255	0.128866	coq10b
ENSDARG00000077083	0.375316	0.000795275	0.129032	avpr1a
ENSDARG00000071046	0.38124	0.000883256	0.13	bbip1
ENSDARG00000052348	1.06928	0.000879747	0.130653	smarca5
ENSDARG00000034616	0.300388	0.000920479	0.131068	mlf2
ENSDARG00000100452	0.854814	0.000860086	0.131313	gltscr2
ENSDARG00000008502	-0.0304893	0.000916312	0.131707	pno1
ENSDARG00000008292	0.287528	0.000858441	0.13198	eif2s3
ENSDARG00000043180	0.0941024	0.000914071	0.132353	gpd1b
ENSDARG00000036299	0.0960073	0.000944464	0.132701	nucb2a
ENSDARG00000077515	1.80556	0.000905439	0.133005	letm2
ENSDARG00000076532	0.146483	0.000941456	0.133333	si:ch211-222l21.1
ENSDARG00000018856	1.62147	0.000889397	0.133663	dclk1a
ENSDARG00000009881	1.42262	0.000935863	0.133971	ier5
ENSDARG00000016769	0.928769	0.000986073	0.134259	sgtb
ENSDARG00000103979	0.252466	0.000887674	0.134328	calr3a
ENSDARG00000021975	0.330736	0.000932698	0.134615	ginm1
ENSDARG00000060489	0.124542	0.00097813	0.134884	mrpl32
ENSDARG00000022340	0.0963213	0.000931946	0.135266	ufc1
ENSDARG00000089245	0.932395	0.000975529	0.135514	dusp23b
ENSDARG00000058650	0.66978	0.000970845	0.13615	dpm3
ENSDARG00000014329	0.35988	0.000954741	0.136792	npm1a
ENSDARG00000059919	0.611962	0.00101773	0.137615	C3H16orf58
ENSDARG00000094730	0.570429	0.00100619	0.138249	acbd7
ENSDARG00000002538	1.18128	0.00102735	0.139269	smu1a
ENSDARG00000028943	1.1874	0.00104073	0.140271	mtss1la
ENSDARG00000037835	0.777829	0.00103207	0.140909	polr3k
ENSDARG00000020960	0.477888	0.00108745	0.142857	hgs
ENSDARG00000041853	1.01278	0.00106442	0.143498	rbm39b
ENSDARG00000009447	0.263756	0.00118821	0.144033	atp5g3b
ENSDARG00000068478	0.332654	0.001154	0.144068	gpx4a
ENSDARG00000071679	0.66526	0.0011218	0.144105	mydgf
ENSDARG00000070386	0.29242	0.00105621	0.144144	krtcap2
ENSDARG00000074378	0.389695	0.00118232	0.144628	junba
ENSDARG00000043581	-0.478751	0.0011467	0.144681	gadd45aa
ENSDARG00000031283	0.304112	0.00111627	0.144737	vamp1
ENSDARG00000054807	0.688656	0.00118014	0.145228	sec13
ENSDARG00000012848	0.439256	0.00114637	0.145299	arih2
ENSDARG00000037433	0.6159	0.00111574	0.145374	fmr1
ENSDARG00000104702	0.174409	0.00117972	0.145833	cat
ENSDARG00000045316	0.334765	0.00113702	0.145923	map7d2b
ENSDARG00000021107	0.0718047	0.00110416	0.146018	sf3a2
ENSDARG00000060805	-2.21397	0.00121217	0.146341	map1sa
ENSDARG00000078435	-1.52948	0.00116927	0.146444	anapc13
ENSDARG00000021046	0.869671	0.00113655	0.146552	rhbdd1
ENSDARG00000034568	1.41127	0.00110266	0.146667	fitm2
ENSDARG00000017294	0.18659	0.00119459	0.146939	gnai2b
ENSDARG00000013144	0.355595	0.00116426	0.147059	atp1b1a
ENSDARG00000034700	0.402427	0.00113642	0.147186	vegfab
ENSDARG00000040650	0.337327	0.00119216	0.147541	gps1
ENSDARG00000041391	0.13604	0.00116293	0.147679	tmed10
ENSDARG00000103962	0.390215	0.00113025	0.147826	add1
ENSDARG00000025350	0.343101	0.00125235	0.148594	prdx2
ENSDARG00000098466	0.0976179	0.00124911	0.149194	ube2a
ENSDARG00000002401	1.25274	0.00128139	0.149606	gale
ENSDARG00000035146	0.676375	0.00124123	0.149798	polr2j
ENSDARG00000058394	0.242305	0.00127601	0.150198	tagln3b
ENSDARG00000057928	1.35118	0.00126374	0.150794	mzt2b
ENSDARG00000099741	0.577691	0.00126112	0.151394	mvb12a
ENSDARG00000031119	2.6794	0.00129651	0.151751	baiap2l1b
ENSDARG00000041691	-0.93897	0.00125539	0.152	bhlhe41
ENSDARG00000056725	0.335078	0.00129604	0.152344	hmgb3a
ENSDARG00000093221	-1.91041	0.00128368	0.152941	zgc:174355
ENSDARG00000004492	1.2981	0.00133565	0.15444	pcyt1ab
ENSDARG00000019924	0.444447	0.0013335	0.155039	cmpk
ENSDARG00000000068	0.161913	0.00140386	0.159091	slc9a3r1
ENSDARG00000040466	0.629306	0.0014031	0.159696	vil1
ENSDARG00000079876	0.984345	0.00139955	0.160305	C2CD4C
ENSDARG00000071774	0.560894	0.00144852	0.160448	eef1e1
ENSDARG00000100514	0.325481	0.00138854	0.16092	cfap20
ENSDARG00000079312	-1.70064	0.00142975	0.161049	kmt2ca
ENSDARG00000044811	0.601396	0.00138788	0.161538	cdk9
ENSDARG00000103849	1.66788	0.00142441	0.161654	mdh1ab
ENSDARG00000022659	0.333825	0.00147537	0.161765	snx4
ENSDARG00000078383	1.02563	0.00142286	0.162264	fam195b
ENSDARG00000068214	0.313865	0.00146495	0.162362	ccni
ENSDARG00000036162	0.831268	0.00145632	0.162963	hnrnpa0b
ENSDARG00000020261	0.202468	0.00145368	0.163569	rab2a
ENSDARG00000036675	0.164276	0.00150302	0.164234	hnrnpa1b
ENSDARG00000030236	0.152387	0.00148968	0.164835	tmem30aa
ENSDARG00000008155	1.48066	0.00153351	0.166667	sms
ENSDARG00000010946	0.497781	0.00152424	0.167273	cbsb
ENSDARG00000053656	0.441208	0.00155809	0.168459	lypla2
ENSDARG00000099972	2.06883	0.00155391	0.169065	nup153
ENSDARG00000104451	0.558572	0.00155232	0.169675	slc39a7
ENSDARG00000009169	1.6437	0.0016114	0.170819	mob1ba
ENSDARG00000062672	0.638917	0.00160727	0.171429	si:dkey-100n10.2
ENSDARG00000099491	0.286987	0.00163658	0.173145	tmem176l.1
ENSDARG00000062315	0.569962	0.00162618	0.173759	sik2b
ENSDARG00000056196	0.324014	0.00171044	0.178322	slc2a2
ENSDARG00000104733	1.40493	0.00170402	0.178947	coq4
ENSDARG00000101413	1.28178	0.00169788	0.179577	dusp7
ENSDARG00000078772	0.509323	0.00173769	0.179931	NBR1
ENSDARG00000044669	0.524284	0.00172606	0.180556	hp1bp3
ENSDARG00000101285	-2.01047	0.00177403	0.180887	anapc15
ENSDARG00000069980	0.305087	0.00172244	0.181185	lman1
ENSDARG00000102372	1.09523	0.00187314	0.18123	col4a3bpb
ENSDARG00000100317	0.526935	0.00177341	0.181507	ahsa1b
ENSDARG00000099555	0.519302	0.00187223	0.181818	foxo1a
ENSDARG00000071395	0.679097	0.0018938	0.182109	camk2g1
ENSDARG00000027749	-1.54247	0.00184202	0.182119	hirip3
ENSDARG00000037488	0.749448	0.0017529	0.182131	canx
ENSDARG00000036510	1.33491	0.00186657	0.18241	ccnt2b
ENSDARG00000071014	0.79419	0.00189361	0.182692	s100u
ENSDARG00000003109	1.08974	0.00183555	0.182724	rcan1a
ENSDARG00000022832	2.03439	0.00175182	0.182759	bnip4
ENSDARG00000069549	1.34151	0.00186543	0.183007	zgc:162396
ENSDARG00000079636	0.466418	0.00191152	0.183121	fam177a1
ENSDARG00000012588	0.874906	0.00189306	0.18328	ptdss1a
ENSDARG00000013110	0.642976	0.00183547	0.183333	dmtn
ENSDARG00000002968	0.298747	0.00185944	0.183607	a1cf
ENSDARG00000006837	1.58718	0.00179643	0.183673	mycn
ENSDARG00000078619	1.34241	0.0018914	0.183871	pnp5a
ENSDARG00000098821	0.257126	0.00183156	0.183946	sec14l1
ENSDARG00000042846	0.80896	0.00193094	0.184127	disp2
ENSDARG00000016904	0.382632	0.00185316	0.184211	bckdk
ENSDARG00000057456	0.418587	0.00182977	0.184564	ppp3ccb
ENSDARG00000068709	0.18594	0.00185062	0.184818	fam174b
ENSDARG00000016864	0.58168	0.0019778	0.184953	farsb
ENSDARG00000033161	4.88917	0.00182296	0.185185	sst1.2
ENSDARG00000061233	0.117537	0.00197747	0.185535	abcc5
ENSDARG00000056583	-0.00997655	0.00200566	0.185759	ndufs6
ENSDARG00000041085	0.425043	0.00181606	0.185811	C18H15orf38
ENSDARG00000040556	1.14068	0.00196386	0.18612	ift20
ENSDARG00000013822	-0.139449	0.00199983	0.186335	anapc16
ENSDARG00000018587	0.352424	0.00180814	0.186441	zgc:152658
ENSDARG00000090697	-0.116759	0.00194227	0.186709	eif3ea
ENSDARG00000020618	0.127919	0.0019974	0.186916	C9H21orf33
ENSDARG00000023583	0.791555	0.00206411	0.187311	coq9
ENSDARG00000104472	0.792548	0.00197804	0.1875	si:ch211-39i2.2
ENSDARG00000025375	0.673382	0.00206121	0.187879	idh1
ENSDARG00000045708	0.213161	0.00201758	0.188272	adm2a
ENSDARG00000035340	0.5211	0.0020582	0.18845	zgc:194261
ENSDARG00000019644	-0.111767	0.00210219	0.188623	ldhba
ENSDARG00000029510	0.533243	0.00205375	0.189024	timm17a
ENSDARG00000035028	0.294672	0.00209227	0.189189	lpcat4
ENSDARG00000078567	0.599668	0.00205345	0.189602	lonrf1l
ENSDARG00000019081	0.495396	0.00208613	0.189759	DHDH
ENSDARG00000053404	0.041024	0.00212097	0.189911	zgc:56064
ENSDARG00000021346	0.195917	0.00205126	0.190184	pdhb
ENSDARG00000021374	0.565191	0.00211981	0.190476	cab39l1
ENSDARG00000067981	0.432373	0.00219847	0.190751	C5HXorf56
ENSDARG00000061282	0.437323	0.00204288	0.190769	glg1a
ENSDARG00000042799	-1.70582	0.00210846	0.191045	atpaf1
ENSDARG00000069763	0.299205	0.00216238	0.191176	etv5a
ENSDARG00000090213	0.750561	0.00219611	0.191304	rheb
ENSDARG00000014053	0.212613	0.00215831	0.19174	olfm1b
ENSDARG00000036695	1.06355	0.00219567	0.19186	calcoco1a
ENSDARG00000008904	0.454611	0.00222669	0.191977	smarca2
ENSDARG00000021595	1.20651	0.00226894	0.19209	lhfpl3
ENSDARG00000044719	0.566906	0.00215707	0.192308	nrsn1
ENSDARG00000061235	0.246459	0.00219388	0.19242	alg5
ENSDARG00000002536	0.546692	0.00222603	0.192529	tm9sf4
ENSDARG00000089617	1.96779	0.00226427	0.192635	RNaseP_nuc
ENSDARG00000052994	1.06936	0.0021912	0.192982	slc25a28
ENSDARG00000067661	0.426379	0.00221781	0.193084	CU855931.1
ENSDARG00000103800	0.432187	0.00226275	0.193182	prkar1b
ENSDARG00000056978	0.513064	0.00218444	0.193548	letm1
ENSDARG00000007682	-0.644805	0.00226186	0.193732	ppdpfa
ENSDARG00000003998	0.756398	0.00225078	0.194286	phyhipla
ENSDARG00000103905	0.71621	0.00228832	0.194366	itfg1
ENSDARG00000003213	0.866546	0.00236482	0.197222	naa15a
ENSDARG00000039872	0.203753	0.00236173	0.197772	lamtor2
ENSDARG00000003641	-0.0378498	0.00235573	0.198324	tfg
ENSDARG00000104458	0.233388	0.00233856	0.19888	rnasekb
ENSDARG00000019038	0.908653	0.00233768	0.199438	sgsm3
ENSDARG00000086665	1.68991	0.00238175	0.199446	VGF
ENSDARG00000010108	0.477246	0.00242972	0.2	bri3bp
ENSDARG00000045150	0.818956	0.00241819	0.200549	csnk1e
ENSDARG00000045139	0.0937434	0.00241208	0.201102	ca7
ENSDARG00000101936	0.570536	0.00240513	0.201657	tmem106ba
ENSDARG00000053684	0.0895707	0.00251169	0.204852	aldob
ENSDARG00000034823	0.239348	0.00246213	0.204918	copg2
ENSDARG00000008200	0.345874	0.00250927	0.205405	ugp2b
ENSDARG00000019137	1.11428	0.00252601	0.205645	tram1
ENSDARG00000068344	0.0639043	0.00255129	0.205882	mmab
ENSDARG00000043555	0.2626	0.00250141	0.205962	tmem30ab
ENSDARG00000068894	0.767972	0.00260875	0.206266	nrip1b
ENSDARG00000056665	1.00243	0.00258378	0.206349	nsun2
ENSDARG00000045132	0.242937	0.0025318	0.206434	vdac1
ENSDARG00000069099	0.457701	0.00249588	0.206522	tmco1
ENSDARG00000103070	1.25035	0.00268005	0.206633	FP101877.1
ENSDARG00000103718	0.147745	0.00260543	0.206806	chmp5b
ENSDARG00000040705	0.905067	0.00257343	0.206897	glsb
ENSDARG00000002642	0.714592	0.00248844	0.207084	sh3gl1b
ENSDARG00000037506	0.450761	0.00267809	0.207161	prps1b
ENSDARG00000030949	0.38271	0.0026472	0.207254	srprb
ENSDARG00000044923	0.38856	0.00259455	0.207349	ube2w
ENSDARG00000100020	0.0342948	0.00256719	0.207447	pim1
ENSDARG00000104154	-3.57097	0.00269661	0.207595	si:ch211-12c3.3
ENSDARG00000045594	-1.02775	0.00266587	0.207692	si:dkey-14k9.2
ENSDARG00000102076	0.056295	0.00262028	0.207792	SPINK2
ENSDARG00000041631	1.85062	0.00259099	0.207895	fam192a
ENSDARG00000016128	1.44177	0.00256451	0.208	ap3m2
ENSDARG00000052438	0.755791	0.00269302	0.208122	actr2a
ENSDARG00000102340	-0.721012	0.0026649	0.208226	ptn
ENSDARG00000092798	0.236867	0.00261709	0.208333	ppib
ENSDARG00000089182	-2.12445	0.00258782	0.208443	zgc:91850
ENSDARG00000044332	-1.02586	0.00274138	0.208543	zranb2
ENSDARG00000020377	1.08399	0.00268519	0.208651	eif4g2a
ENSDARG00000018002	-1.60145	0.00265582	0.208763	eci1
ENSDARG00000055856	2.24441	0.00274004	0.209068	tor1l1
ENSDARG00000061629	0.408032	0.00265268	0.209302	ndufaf5
ENSDARG00000101602	0.258275	0.00277145	0.209476	preb
ENSDARG00000101733	0.333516	0.00273194	0.209596	fam168b
ENSDARG00000105040	1.28886	0.002767	0.21	fam69c
ENSDARG00000074667	0.198876	0.00275525	0.210526	akt1s1
ENSDARG00000005423	0.492566	0.00280422	0.211443	pgam1a
ENSDARG00000078854	0.326397	0.00283526	0.211823	tusc3
ENSDARG00000003153	1.88489	0.00283237	0.212346	cpsf5
ENSDARG00000003475	0.99558	0.00282722	0.212871	sult1st5
ENSDARG00000004836	0.451856	0.00281923	0.2134	dnajc5ab
ENSDARG00000018491	0.643024	0.0028784	0.213759	pdia4
ENSDARG00000093427	0.428332	0.00290029	0.214634	si:dkey-115f9.2
ENSDARG00000045909	-1.09909	0.00293329	0.214976	dynlt1
ENSDARG00000042725	0.457316	0.00289862	0.215159	cebpb
ENSDARG00000034174	1.48356	0.0029228	0.215496	mrrf
ENSDARG00000004735	0.112084	0.00289588	0.215686	hnrnpub
ENSDARG00000058537	-0.526821	0.00291949	0.216019	si:dkey-102c8.2
ENSDARG00000012138	0.461118	0.00297298	0.216346	sgce
ENSDARG00000096986	1.82517	0.00291142	0.216545	si:dkey-14d8.22
ENSDARG00000021220	0.155383	0.00300268	0.216667	hmgcl
ENSDARG00000032997	0.285765	0.00295673	0.216867	rnf185
ENSDARG00000095594	1.68595	0.00299596	0.217184	C10H5orf63
ENSDARG00000086077	-2.36061	0.00299345	0.217703	si:ch211-156l18.4
ENSDARG00000099238	0.0952762	0.00303586	0.218009	zgc:153845
ENSDARG00000030064	1.13748	0.00297775	0.218225	plekha1a
ENSDARG00000039931	1.04769	0.00307357	0.21831	slc25a33
ENSDARG00000042620	0.00589626	0.00303088	0.218527	zgc:162356
ENSDARG00000100240	1.73111	0.00305778	0.218824	si:dkey-193i10.3
ENSDARG00000102452	-0.224734	0.00304841	0.21934	eif3ha
ENSDARG00000056831	1.03486	0.00304573	0.219858	gng2
ENSDARG00000080775	0.0884828	0.00313752	0.219907	SNORD65
ENSDARG00000005230	0.211275	0.00308558	0.220141	ssr2
ENSDARG00000011777	-0.11914	0.00313319	0.220418	cttn
ENSDARG00000099312	0.095334	0.00317161	0.22069	hn1b
ENSDARG00000055854	1.29512	0.00312909	0.22093	nr4a3
ENSDARG00000079499	0.854182	0.00316338	0.221198	stk32a
ENSDARG00000078458	1.04057	0.00312627	0.221445	ppp1r37
ENSDARG00000062195	1.26695	0.0031563	0.221709	FBXO31
ENSDARG00000070206	1.20777	0.00324286	0.221719	si:zfos-2070c2.1
ENSDARG00000019404	0.00435407	0.00311881	0.221963	atp5d
ENSDARG00000089204	0.392724	0.00323382	0.222222	SMIM13
ENSDARG00000076296	1.6384	0.00318358	0.222477	triqk
ENSDARG00000105133	-1.24546	0.00322573	0.222727	dre-mir-7a-1
ENSDARG00000045695	0.551567	0.00328107	0.222973	myca
ENSDARG00000056600	-2.58918	0.00322257	0.223235	papss2b
ENSDARG00000035577	1.30775	0.00325736	0.223476	cds2
ENSDARG00000015823	1.20509	0.00322034	0.223744	vps26b
ENSDARG00000053301	0.514217	0.00330093	0.224215	insm1b
ENSDARG00000044511	0.721511	0.00321821	0.224256	etv5b
ENSDARG00000002949	0.19058	0.00333817	0.224444	ppp6c
ENSDARG00000020252	0.177792	0.00329993	0.224719	btbd10b
ENSDARG00000052396	-0.114071	0.00331459	0.224832	pkz
ENSDARG00000102048	1.41057	0.00333197	0.224944	slc25a43
ENSDARG00000003127	0.549307	0.00331995	0.225446	zgc:123105
ENSDARG00000056605	0.615577	0.00336295	0.225664	wbp2
ENSDARG00000036059	1.48257	0.00335897	0.226164	tmppe
ENSDARG00000044565	0.371917	0.00343698	0.227074	ola1
ENSDARG00000102558	2.37174	0.00337827	0.227373	pde6h
ENSDARG00000077776	0.820382	0.00343364	0.227571	csnk2b
ENSDARG00000003705	0.799551	0.00343713	0.227669	prnprs3
ENSDARG00000096898	-2.78741	0.00342831	0.22807	si:dkey-96g2.2
ENSDARG00000038095	-1.80144	0.00346535	0.228261	socs1a
ENSDARG00000101900	0.182908	0.00349319	0.228448	xrn2
ENSDARG00000102127	0.854815	0.00342501	0.228571	NHLRC3
ENSDARG00000040799	-0.111025	0.00348963	0.228942	sst1.1
ENSDARG00000086214	0.788666	0.00342369	0.229075	ntrk3b
ENSDARG00000021859	0.433487	0.00348852	0.229437	erap1b
ENSDARG00000009771	0.300503	0.00351805	0.229614	ppme1
ENSDARG00000060282	0.612426	0.00347605	0.229935	rnf121
ENSDARG00000068996	-0.162364	0.00350069	0.230108	hist2h2l
ENSDARG00000027109	0.297382	0.00354133	0.230277	zfr
ENSDARG00000027009	0.475161	0.00353962	0.230769	zgc:85777
ENSDARG00000060316	0.324084	0.00353799	0.231263	cish
ENSDARG00000006487	0.515397	0.0035785	0.231423	anp32a
ENSDARG00000097507	0.279284	0.00361869	0.231579	si:dkey-14d8.23
ENSDARG00000056531	0.870393	0.00364601	0.231733	nutf2
ENSDARG00000101175	0.581734	0.00357413	0.231915	mcu
ENSDARG00000016496	1.19303	0.00360474	0.232068	cdk8
ENSDARG00000019941	0.309446	0.00363741	0.232218	sgta
ENSDARG00000015638	0.278221	0.00360305	0.232558	gemin2
ENSDARG00000037191	0.793952	0.00363662	0.232704	ttr
ENSDARG00000031098	2.46711	0.0035882	0.233051	timm50
ENSDARG00000070822	0.719805	0.00362765	0.233193	cnp
ENSDARG00000057708	-0.902408	0.00368014	0.233333	PHTF1
ENSDARG00000079508	0.590698	0.00373576	0.237006	fam114a2
ENSDARG00000031100	0.521882	0.00381235	0.237219	ivns1abpa
ENSDARG00000007743	1.95255	0.0037628	0.237603	il15l
ENSDARG00000016477	0.224095	0.003803	0.237705	eif4a2
ENSDARG00000028715	0.749208	0.00375932	0.238095	fam188a
ENSDARG00000023290	0.162328	0.00379601	0.238193	fabp3
ENSDARG00000038574	0.0634207	0.00375381	0.238589	scg2b
ENSDARG00000035622	0.380064	0.00378896	0.238683	xbp1
ENSDARG00000079150	0.952791	0.00378244	0.239175	si:ch211-276i12.9
ENSDARG00000092759	1.35445	0.0038726	0.239351	RNH1
ENSDARG00000089382	-0.718631	0.00384871	0.239837	zgc:158463
ENSDARG00000077383	0.367664	0.00390102	0.239919	anxa11a
ENSDARG00000045011	0.34883	0.00384683	0.240326	TAPBP
ENSDARG00000007385	0.00842386	0.00388313	0.240404	cct7
ENSDARG00000040623	0.723321	0.00393367	0.240481	fosl2
ENSDARG00000003189	-0.86296	0.00384379	0.240816	psmd1
ENSDARG00000012776	-0.735366	0.00388211	0.240891	smarca1
ENSDARG00000063375	0.863108	0.00393108	0.240964	pter
ENSDARG00000031020	0.257833	0.00391951	0.241449	pip5k2
ENSDARG00000087732	0.223312	0.00398103	0.241517	Metazoa_SRP
ENSDARG00000026892	-1.38277	0.00397127	0.242	gpatch11
ENSDARG00000071670	-0.0868737	0.00401609	0.242545	tma7
ENSDARG00000045352	-1.17837	0.00404871	0.242604	cst14a.2
ENSDARG00000100170	0.177742	0.00408211	0.242661	pam
ENSDARG00000078707	1.39023	0.00400446	0.243028	sema7a
ENSDARG00000005827	0.423514	0.00404291	0.243083	eif2s1a
ENSDARG00000008936	-0.055651	0.00407878	0.243137	sec11a
ENSDARG00000079296	-0.577386	0.0040313	0.243564	gcga
ENSDARG00000052000	0.261626	0.00405936	0.243615	cav2
ENSDARG00000104279	0.482354	0.00411635	0.243665	appa
ENSDARG00000032614	0.79645	0.00402701	0.244048	msi2b
ENSDARG00000003311	0.708125	0.00405709	0.244094	pank2
ENSDARG00000054907	0.0758664	0.00411219	0.244141	cox7a3
ENSDARG00000103127	0.636902	0.0041479	0.244186	gpn2
ENSDARG00000070161	0.351915	0.00413374	0.24466	vamp3
ENSDARG00000021973	0.277055	0.00412592	0.245136	st13
ENSDARG00000032117	0.304484	0.00417888	0.245174	ddx1
ENSDARG00000016794	0.776234	0.00415043	0.245648	mtmr6
ENSDARG00000063341	0.0291889	0.00418229	0.246628	C2H1orf123
ENSDARG00000042677	0.991784	0.00421804	0.247601	cadm1b
ENSDARG00000042409	1.25261	0.00421314	0.248077	ENSDARG00000042409
ENSDARG00000100664	0.914371	0.00426751	0.248092	WDR1
ENSDARG00000099532	0.190139	0.00426667	0.248566	ubl3a
ENSDARG00000071644	0.447364	0.00426606	0.249042	si:dkey-19a16.7
ENSDARG00000073910	0.842813	0.00429371	0.249049	cinp
ENSDARG00000035325	0.0587798	0.00433906	0.249057	srsf7a
ENSDARG00000001781	-2.06326	0.00428777	0.249524	tspan11
ENSDARG00000104380	1.10597	0.00433414	0.249527	si:dkey-238k10.2
ENSDARG00000095059	-0.843208	0.00432078	0.25	si:ch211-106h4.5
ENSDARG00000033009	0.101748	0.00430861	0.250474	h3f3b.1
ENSDARG00000007184	0.692974	0.00443514	0.251397	zbtb16a
ENSDARG00000103511	1.15767	0.00440585	0.251407	zfand2a
ENSDARG00000078807	1.53759	0.00443173	0.251866	C5H9orf142
ENSDARG00000005679	1.90521	0.00439129	0.25188	trip10a
ENSDARG00000054300	0.0827309	0.004459	0.252319	dhrs1
ENSDARG00000019326	0.356361	0.00443168	0.252336	prpsap2
ENSDARG00000055381	0.551884	0.0043786	0.252354	bambia
ENSDARG00000069521	-0.697723	0.00444705	0.252788	vps29
ENSDARG00000017445	0.182458	0.0044199	0.252809	eif3i
ENSDARG00000016889	-0.0203458	0.00448037	0.253704	eif3g
ENSDARG00000000551	0.321745	0.0045394	0.254613	slc1a4
ENSDARG00000104517	0.112055	0.00451361	0.255083	UQCR10
ENSDARG00000034885	0.65458	0.00458897	0.257827	bet1
ENSDARG00000070412	1.2203	0.00466282	0.260073	mtmr7b
ENSDARG00000027154	1.01445	0.00465715	0.26055	tpd52l2a
ENSDARG00000055365	-0.0596233	0.00465292	0.261029	si:dkey-25e12.3
ENSDARG00000025854	-1.45756	0.00470128	0.263254	ddx51
ENSDARG00000037183	-1.18303	0.00473969	0.264599	FAM46A
ENSDARG00000032037	0.384348	0.00480814	0.265455	bet1l
ENSDARG00000056966	0.37002	0.00477876	0.265938	nek7
ENSDARG00000086753	0.196318	0.00481003	0.266788	C5H9orf16
ENSDARG00000014165	-0.0696898	0.00486015	0.267148	ssr3
ENSDARG00000021443	0.356982	0.00485064	0.267631	zfp36l1b
ENSDARG00000031075	-1.26487	0.00492062	0.267857	cadm1a
ENSDARG00000042851	0.359546	0.00489043	0.267986	srp9
ENSDARG00000095475	-0.732687	0.00484462	0.268116	si:ch211-196j1.2
ENSDARG00000099175	-0.454397	0.0049457	0.268206	hmgb1a
ENSDARG00000021352	0.965004	0.00491276	0.268336	gria1a
ENSDARG00000002174	0.653583	0.00488868	0.268468	itfg2
ENSDARG00000005870	0.682819	0.00494373	0.268683	mmadhc
ENSDARG00000098589	0.565539	0.00490124	0.268817	cyb5a
ENSDARG00000089717	0.650668	0.00492919	0.269162	qpct
ENSDARG00000071159	1.51828	0.00505071	0.269231	SFT2D2
ENSDARG00000001656	0.131319	0.00489703	0.2693	psmb10
ENSDARG00000005699	-1.37208	0.00496925	0.269504	ddx19
ENSDARG00000103358	-2.55349	0.00507415	0.269565	si:ch73-187p21.1
ENSDARG00000103542	0.455629	0.00504144	0.269702	vegfaa
ENSDARG00000102612	0.700487	0.00501878	0.269841	slc15a4
ENSDARG00000006125	0.450136	0.00512193	0.269896	csnk1db
ENSDARG00000035256	0.102387	0.00507242	0.270035	eef2l2
ENSDARG00000035819	2.21658	0.00504141	0.270175	sirt3
ENSDARG00000000796	0.65339	0.00500985	0.270318	nr4a1
ENSDARG00000026829	0.248405	0.00509885	0.270364	cotl1
ENSDARG00000038786	0.623275	0.00505444	0.270506	smarcd3a
ENSDARG00000056443	3.48754	0.00503559	0.27065	zgc:152753
ENSDARG00000098646	0.551385	0.00500235	0.270796	mthfd2
ENSDARG00000016255	0.654451	0.00509779	0.270833	chmp4ba
ENSDARG00000061124	0.124976	0.00503047	0.271127	srpr
ENSDARG00000100938	0.799792	0.00514914	0.271157	hint2
ENSDARG00000023766	0.405647	0.00516481	0.272414	gnsa
ENSDARG00000071036	0.179483	0.00519304	0.273666	TRIM14
ENSDARG00000023600	0.0895893	0.00523703	0.273973	sh3gl2
ENSDARG00000004954	0.566222	0.00521622	0.274443	grna
ENSDARG00000094587	0.532665	0.00526941	0.274744	si:dkey-35m8.1
ENSDARG00000012953	0.43081	0.0052143	0.274914	mob1bb
ENSDARG00000061688	0.9641	0.00530876	0.275042	arvcfb
ENSDARG00000075650	0.258418	0.00527366	0.275128	dscr3
ENSDARG00000045140	0.618839	0.00526734	0.275214	lcmt1
ENSDARG00000006397	0.202283	0.00529517	0.27551	laptm4a
ENSDARG00000020621	0.313261	0.00532936	0.275804	ap1b1
ENSDARG00000020623	0.928842	0.00532897	0.276271	baxa
ENSDARG00000038695	0.620245	0.00538807	0.276382	elavl1
ENSDARG00000004587	0.207633	0.00536552	0.27656	kat5a
ENSDARG00000006818	1.01624	0.00538067	0.276846	urod
ENSDARG00000097373	0.759468	0.00536134	0.277027	si:dkey-101o7.4
ENSDARG00000004866	0.584837	0.00542499	0.277129	fam63a
ENSDARG00000003167	0.979227	0.00537638	0.277311	mlst8
ENSDARG00000053446	0.305659	0.00541636	0.277592	sub1a
ENSDARG00000015851	-1.16986	0.00537622	0.277778	pnn
ENSDARG00000005926	0.0399865	0.00544183	0.27787	ak2
ENSDARG00000092980	0.130615	0.00543688	0.278333	si:dkey-166k9.2
ENSDARG00000063665	0.148565	0.00549326	0.278607	mat2al
ENSDARG00000043732	0.0232011	0.0054684	0.27907	cops4
ENSDARG00000008678	0.522341	0.00557003	0.279146	snx3
ENSDARG00000039681	0.607334	0.00556215	0.279605	samm50l
ENSDARG00000056923	2.36972	0.00553202	0.279801	dbr1
ENSDARG00000003032	0.16806	0.00555663	0.280066	eif4a1b
ENSDARG00000104864	0.807297	0.00560692	0.280328	klhdc2
ENSDARG00000077045	0.491073	0.00554938	0.280528	scg5
ENSDARG00000067630	0.636798	0.00553696	0.280992	zgc:154075
ENSDARG00000077038	2.11055	0.0056607	0.28268	pbrm1l
ENSDARG00000075697	-0.304671	0.00565624	0.283142	si:ch73-380l3.1
ENSDARG00000013681	-1.53491	0.00569573	0.283388	SHISA4
ENSDARG00000037962	-1.08045	0.00566186	0.28385	psmb7
ENSDARG00000040898	-2.79223	0.00575869	0.285251	gpa33
ENSDARG00000059109	1.43641	0.00575305	0.285714	si:dkeyp-113d7.1
ENSDARG00000061416	0.200194	0.00574737	0.286179	C2CD4A
ENSDARG00000097044	1.31779	0.00577391	0.286408	si:dkey-14d8.24
ENSDARG00000097693	0.146764	0.00598068	0.286834	si:ch211-248a14.8
ENSDARG00000054201	1.21493	0.00597545	0.287284	rnf40
ENSDARG00000018524	0.836677	0.00592148	0.287302	midn
ENSDARG00000044820	0.954947	0.00595048	0.28752	cstf1
ENSDARG00000062329	2.22971	0.00587765	0.28754	b4galt3
ENSDARG00000004132	0.897989	0.00579231	0.287561	usp19
ENSDARG00000018902	0.812417	0.00596544	0.287736	pes
ENSDARG00000091124	0.629473	0.00590431	0.287758	rps19bp1
ENSDARG00000098288	0.833057	0.00593965	0.287975	tax1bp1a
ENSDARG00000036063	0.240172	0.00587705	0.288	ppp1r11
ENSDARG00000009868	0.836949	0.00596307	0.288189	dcaf11
ENSDARG00000079105	-0.514858	0.00590342	0.288217	mhc2dab
ENSDARG00000042094	1.74573	0.00585343	0.288245	eef2a.1
ENSDARG00000100371	0.202986	0.00593311	0.288431	eef2b
ENSDARG00000006915	1.03479	0.0058744	0.288462	arl8ba
ENSDARG00000069013	-0.071898	0.00595841	0.288644	prdx4
ENSDARG00000031885	-0.145487	0.00589595	0.288676	psmb11
ENSDARG00000058962	0.423387	0.00583076	0.28871	txnl4b
ENSDARG00000013670	0.256682	0.00587063	0.288925	hyou1
ENSDARG00000070047	-0.810894	0.00613481	0.289231	rgs4
ENSDARG00000097453	0.677106	0.00586604	0.289389	si:ch211-225b7.5
ENSDARG00000056410	0.219016	0.0061	0.289474	fdx1
ENSDARG00000030957	0.572919	0.00602521	0.289515	yipf4
ENSDARG00000015239	0.549922	0.00612685	0.289676	prp19
ENSDARG00000063661	1.32483	0.0061764	0.289877	nuak2
ENSDARG00000059303	-0.136736	0.00609622	0.289922	hnrnpl2
ENSDARG00000062390	0.619105	0.00611988	0.290123	cdc42ep5
ENSDARG00000013087	0.0113315	0.00605159	0.290172	ndrg3a
ENSDARG00000009950	-0.608251	0.00615397	0.290323	edf1
ENSDARG00000019526	1.46573	0.00608886	0.290373	agfg1b
ENSDARG00000059083	1.74903	0.00611748	0.290572	ENSDARG00000059083
ENSDARG00000090778	1.12558	0.00604897	0.290625	ttll1
ENSDARG00000045692	0.480957	0.00608856	0.290824	pphln1
ENSDARG00000098355	-0.0293654	0.006183	0.290965	atp5h
ENSDARG00000036161	0.254632	0.00622901	0.291159	hnrnpa0l
ENSDARG00000070940	0.785502	0.00607996	0.291277	htr2b
ENSDARG00000070479	0.353334	0.00622545	0.291603	tspan13b
ENSDARG00000100374	0.15044	0.00626571	0.291793	txnrd1
ENSDARG00000057772	0.652239	0.00622144	0.292049	2022-03-07
ENSDARG00000071658	0.366707	0.0062576	0.292237	ywhag2
ENSDARG00000091728	-1.49372	0.0063054	0.292868	zgc:171759
ENSDARG00000004171	0.703203	0.00632748	0.293051	rabac1
ENSDARG00000101251	0.859614	0.00632133	0.293495	ldha
ENSDARG00000094836	1.44414	0.00631696	0.293939	si:ch211-195b15.8
ENSDARG00000103480	0.510047	0.00637152	0.294118	BX640512.1
ENSDARG00000017772	0.0989948	0.00641312	0.294737	mdh1aa
ENSDARG00000102874	1.03449	0.00640948	0.295181	immt
ENSDARG00000098642	0.0901527	0.00643813	0.295796	PRKAR1B
ENSDARG00000018989	0.828613	0.00647898	0.296407	hspa4b
ENSDARG00000053487	0.529647	0.00647121	0.296852	osbp2
ENSDARG00000103505	0.31053	0.00648711	0.297459	fbxl3a
ENSDARG00000052178	-0.0894079	0.00659993	0.299259	eif2s1b
ENSDARG00000062423	0.800916	0.00659965	0.299703	FTCDNL1
ENSDARG00000045420	0.433623	0.00655598	0.3	epdr1
ENSDARG00000104149	0.534292	0.00659357	0.300149	rraga
ENSDARG00000098813	0.511561	0.00663286	0.300296	stx12
ENSDARG00000099729	-0.511852	0.00659324	0.300595	pcdh10a
ENSDARG00000003308	0.187271	0.0066751	0.300885	emc2
ENSDARG00000040971	-0.0475428	0.0065747	0.301043	GABARAPL1
ENSDARG00000015201	0.130691	0.00665893	0.301329	pcmt
ENSDARG00000043857	0.213656	0.00668676	0.301471	ufm1
ENSDARG00000058226	1.06465	0.00668364	0.301915	ak3
ENSDARG00000045980	-0.493552	0.00672583	0.302053	cst14b.1
ENSDARG00000018319	0.500129	0.00672269	0.302496	arglu1b
ENSDARG00000094107	0.799671	0.00688324	0.303597	TTF1
ENSDARG00000022303	0.314761	0.00687915	0.304035	higd1a
ENSDARG00000029596	0.61974	0.00687693	0.304473	trim55a
ENSDARG00000070097	0.472118	0.0067665	0.304539	vimp
ENSDARG00000043644	-0.052689	0.00689747	0.304598	vkorc1l1
ENSDARG00000061100	0.201554	0.00682263	0.304665	nars
ENSDARG00000017230	0.207966	0.00687644	0.304913	fbxw11b
ENSDARG00000062821	1.13885	0.00681678	0.305109	slc6a15
ENSDARG00000042336	0.827769	0.0068541	0.305233	impdh1a
ENSDARG00000063001	-3.47441	0.00687166	0.305355	atp8a1
ENSDARG00000015164	0.184793	0.00686157	0.305515	mknk2b
ENSDARG00000079823	-0.0724003	0.00680919	0.305556	mrps36
ENSDARG00000004592	0.556726	0.00693788	0.305595	gpr22
ENSDARG00000019581	0.620306	0.00682839	0.305677	uso1
ENSDARG00000099307	0.742074	0.00686563	0.305797	si:dkey-10p5.10
ENSDARG00000056160	0.276611	0.00700107	0.308023	hspd1
ENSDARG00000035596	-0.0838119	0.00702726	0.309013	ISCU
ENSDARG00000100409	1.56465	0.00707681	0.309117	camlg
ENSDARG00000043631	0.0712321	0.00707023	0.309558	bcas2
ENSDARG00000074182	0.318915	0.00706783	0.31	prokr1a
ENSDARG00000004160	0.78458	0.0071031	0.3101	reep3b
ENSDARG00000008363	1.05133	0.00713824	0.310198	mcl1b
ENSDARG00000045847	0.796007	0.00717034	0.310296	si:ch211-214j24.10
ENSDARG00000088040	-0.293194	0.0071292	0.310638	MDP1
ENSDARG00000073970	1.26837	0.00717021	0.310734	mctp2b
ENSDARG00000054968	1.10507	0.00712307	0.31108	cd40
ENSDARG00000017569	1.19114	0.00715436	0.311174	reep3a
ENSDARG00000102657	0.839398	0.00722796	0.312236	LMAN2L
ENSDARG00000059351	0.285073	0.00725555	0.312325	hnrnpa3
ENSDARG00000071345	1.05437	0.00722119	0.312676	mgst2
ENSDARG00000042658	0.705487	0.00724439	0.312763	acad8
ENSDARG00000045422	0.977592	0.00724199	0.313202	otulina
ENSDARG00000037746	0.300832	0.00729715	0.313287	actb1
ENSDARG00000000666	0.456759	0.00733363	0.31337	creg2
ENSDARG00000004261	0.102198	0.00732899	0.313808	tmed9
ENSDARG00000025820	2.57173	0.00730992	0.314246	chek2
ENSDARG00000037675	0.86263	0.00743414	0.316227	npm1b
ENSDARG00000013576	0.56469	0.00742839	0.316667	gadd45bb
ENSDARG00000078259	1.12851	0.00740879	0.317107	bnip1a
ENSDARG00000025566	0.210437	0.00744384	0.317175	slc25a3b
ENSDARG00000100742	-0.0242766	0.00766675	0.317631	reep5
ENSDARG00000037496	-0.167758	0.00771386	0.317694	gria4a
ENSDARG00000104018	0.195819	0.00763562	0.317997	mtpn
ENSDARG00000088078	-0.115107	0.00766662	0.318059	USP41
ENSDARG00000099799	-1.63716	0.00749887	0.318119	si:dkey-11f4.16
ENSDARG00000044073	0.335713	0.00770618	0.318121	fuca2
ENSDARG00000007708	0.154103	0.00752851	0.318182	nsa2
ENSDARG00000098852	2.82144	0.00755933	0.318244	SMDT1
ENSDARG00000044090	0.27931	0.00757294	0.318306	zmpste24
ENSDARG00000073997	0.732653	0.00760531	0.318367	srpk1a
ENSDARG00000075569	1.01006	0.00763405	0.318428	gpbp1l1
ENSDARG00000101063	1.2206	0.00764978	0.318489	CABZ01058650.1
ENSDARG00000052833	-0.867009	0.00768555	0.318548	zfand3
ENSDARG00000007323	0.189149	0.0075161	0.318621	chmp4bb
ENSDARG00000042877	2.12466	0.00754219	0.318681	heca
ENSDARG00000093448	-0.0207409	0.00757288	0.318741	mpc1
ENSDARG00000006389	-0.917624	0.00760485	0.318801	smad2
ENSDARG00000067992	-1.79959	0.00763019	0.31886	ENSDARG00000067992
ENSDARG00000016163	0.596643	0.00764808	0.318919	usp33
ENSDARG00000045589	0.596115	0.00750376	0.319061	kcnj8
ENSDARG00000011921	-0.92625	0.0075379	0.31912	txnl1
ENSDARG00000005343	1.27844	0.00756708	0.319178	ccdc85al
ENSDARG00000100013	1.16311	0.0076038	0.319236	dhx38
ENSDARG00000021242	0.247102	0.00774539	0.319277	mvp
ENSDARG00000091592	0.792956	0.00762461	0.319293	peli1a
ENSDARG00000037559	0.152657	0.00775844	0.319519	uba1
ENSDARG00000104181	0.0688072	0.0078059	0.321333	si:dkey-152p16.6
ENSDARG00000040287	0.140966	0.00785676	0.321381	ywhabl
ENSDARG00000010572	0.881907	0.00780196	0.321762	slc25a25a
ENSDARG00000032535	0.762022	0.00784227	0.321809	praf2
ENSDARG00000005500	0.44105	0.00789952	0.321854	dgcr6
ENSDARG00000020298	-0.461749	0.00783355	0.322237	btg2
ENSDARG00000034309	0.646814	0.00789662	0.322281	cox10
ENSDARG00000036811	1.6022	0.00799226	0.322412	ifrd2
ENSDARG00000005108	0.619	0.00793622	0.322751	oclna
ENSDARG00000019951	0.238253	0.00798985	0.322835	sec62
ENSDARG00000045019	0.459079	0.00795029	0.323219	aamp
ENSDARG00000033973	1.24261	0.00798244	0.323259	mrps23
ENSDARG00000051761	1.83011	0.00794924	0.323646	trim44
ENSDARG00000058696	0.981773	0.00797934	0.323684	tbl1xr1a
ENSDARG00000102191	0.996363	0.0079728	0.324111	CPNE8
ENSDARG00000097472	-0.884659	0.00805749	0.324607	si:dkey-45l12.1
ENSDARG00000069241	1.7345	0.00809033	0.325065	ttc32
ENSDARG00000041538	0.409983	0.00808278	0.32549	mrps28
ENSDARG00000025595	1.26837	0.00810958	0.325945	agmo
ENSDARG00000077726	0.384124	0.0081331	0.326823	ccrn4la
ENSDARG00000037935	1.72084	0.00819558	0.328145	aldh16a1
ENSDARG00000099453	0.0722839	0.00818815	0.328349	elof1
ENSDARG00000102433	0.262423	0.00819178	0.328571	sytl4
ENSDARG00000012399	0.463885	0.00824416	0.329016	adssl
ENSDARG00000008032	-1.00838	0.00828345	0.331177	sart3
ENSDARG00000095322	2.58403	0.0083377	0.331186	FKBPL
ENSDARG00000055635	1.24218	0.00833756	0.331613	crk
ENSDARG00000010873	-0.82157	0.0083708	0.33162	DDX17
ENSDARG00000100499	0.611383	0.00840124	0.331626	CPEB4
ENSDARG00000062361	1.27564	0.00841496	0.331633	PAXBP1
ENSDARG00000027803	-1.01681	0.00832355	0.332041	sbds
ENSDARG00000036778	1.48773	0.00835562	0.332046	hbs1l
ENSDARG00000098017	-1.03124	0.00837719	0.332051	pet100
ENSDARG00000100968	-0.0818254	0.00841293	0.332056	si:ch211-1a19.3
ENSDARG00000013443	0.0590595	0.00837614	0.332478	atp6v1ba
ENSDARG00000054271	0.369807	0.00841235	0.332481	cdkn1bb
ENSDARG00000071211	1.29559	0.00845759	0.332484	C11H1orf50
ENSDARG00000008434	0.293843	0.00850785	0.33291	bcl2l1
ENSDARG00000060065	-1.48374	0.0084843	0.333333	ubap2b
ENSDARG00000075045	-3.16058	0.00852839	0.333333	cxcl18b
ENSDARG00000055108	1.56626	0.0085206	0.333756	gde1
ENSDARG00000059600	-2.52019	0.00856422	0.334177	rabep1
ENSDARG00000036754	-0.514632	0.00859602	0.334596	hmgn3
ENSDARG00000020454	-0.321116	0.00858806	0.335019	psmd8
ENSDARG00000074848	-1.11608	0.00867521	0.337957	smim7
ENSDARG00000002758	0.391867	0.00877912	0.340025	dedd1
ENSDARG00000103114	0.181597	0.00874162	0.34005	ndufa4l2a
ENSDARG00000014430	0.443974	0.0087554	0.340252	rabgef1
ENSDARG00000002215	0.774886	0.00877041	0.340452	rtca
ENSDARG00000012387	0.314784	0.00885589	0.340824	pdha1a
ENSDARG00000041363	0.238286	0.00881447	0.340852	dctn3
ENSDARG00000069846	-0.564386	0.00886004	0.341022	zgc:162944
ENSDARG00000075172	0.498562	0.00883767	0.34125	fbxo25
ENSDARG00000011301	-0.036142	0.00882456	0.341677	nae1
ENSDARG00000098934	0.0137948	0.00894793	0.343284	rrp7a
ENSDARG00000037871	0.249405	0.00901614	0.343634	wipi2
ENSDARG00000042717	0.150418	0.00893074	0.343711	adipor1b
ENSDARG00000038028	-0.87347	0.00901327	0.344059	ndufa6
ENSDARG00000052271	1.47842	0.00899547	0.344486	slc22a18
ENSDARG00000040180	1.37682	0.00898791	0.34472	slc35a1
ENSDARG00000038787	0.12923	0.00899336	0.344913	tmub1
ENSDARG00000053753	0.0754262	0.0090593	0.345679	mff
ENSDARG00000036144	0.207821	0.00915447	0.348952	tssc4
ENSDARG00000071578	-0.852649	0.0091851	0.349754	si:ch211-222k6.3
ENSDARG00000016304	1.61866	0.0092278	0.350123	tfdp1b
ENSDARG00000004889	0.262921	0.00922652	0.350554	aga
ENSDARG00000028546	0.10145	0.00929387	0.352147	ndufs1
ENSDARG00000044532	2.63327	0.00942676	0.352727	nr4a2b
ENSDARG00000027418	0.14277	0.00939623	0.352798	trappc4
ENSDARG00000074552	0.0332089	0.00935933	0.352869	ndufs7
ENSDARG00000010831	0.329669	0.0093046	0.352941	churc1
ENSDARG00000100003	0.135572	0.0093317	0.353121	glulb
ENSDARG00000001804	0.028479	0.00942159	0.353155	zgc:112148
ENSDARG00000052641	0.746687	0.0093847	0.353228	kpna3
ENSDARG00000076290	0.144987	0.00935065	0.353301	calr
ENSDARG00000011934	0.181535	0.0094556	0.353511	gyg1a
ENSDARG00000043257	-0.266148	0.0094063	0.353584	ckbb
ENSDARG00000004870	0.8289	0.00937871	0.353659	psen1
ENSDARG00000015088	0.717091	0.00956042	0.35628	dnajb11
ENSDARG00000077926	-1.29456	0.00955627	0.356711	C4H12orf45
ENSDARG00000039882	-0.132803	0.00958207	0.357057	ap3s2
ENSDARG00000016301	0.196805	0.00962964	0.357831	zgc:65894
ENSDARG00000052244	0.384876	0.00968541	0.358944	zgc:158564
ENSDARG00000018411	0.812164	0.00968096	0.359375	mknk1
ENSDARG00000101337	-1.32927	0.00967922	0.359807	zgc:103700
ENSDARG00000059357	-0.122351	0.00974162	0.360911	sarnp
ENSDARG00000024209	1.46794	0.0098961	0.361702	wasf2
ENSDARG00000083557	-1.17612	0.00981843	0.362007	dre-mir-125b-3
ENSDARG00000057479	0.929114	0.00989162	0.36213	HRH2
ENSDARG00000034600	0.480174	0.00988047	0.362233	tmem165
ENSDARG00000029439	0.758072	0.00984975	0.362336	atp2a2a
ENSDARG00000083593	-5.19668	0.0101053	0.362369	SNORA54
ENSDARG00000042824	0.359367	0.00980881	0.36244	nfe2l2a
ENSDARG00000043359	0.372978	0.00994569	0.362456	rmnd5b
ENSDARG00000007863	0.0366232	0.0098886	0.362559	tra2a
ENSDARG00000045900	0.78822	0.00987513	0.362663	agbl5
ENSDARG00000096867	0.807194	0.00984198	0.362768	clmn
ENSDARG00000087333	0.734207	0.00997388	0.36278	scoca
ENSDARG00000032369	0.754781	0.0100966	0.362791	btbd6b
ENSDARG00000071059	2.1942	0.00980331	0.362874	gtpbp2
ENSDARG00000091946	1.9471	0.0100676	0.362894	si:ch211-139k8.2
ENSDARG00000036291	0.195002	0.0098881	0.362989	nucb2b
ENSDARG00000008503	0.790107	0.0100396	0.362998	glcci1
ENSDARG00000090194	-1.53866	0.00986527	0.363095	lamtor5
ENSDARG00000004460	0.306794	0.0101235	0.363109	desi2
ENSDARG00000009783	1.18485	0.00996503	0.363208	dirc2
ENSDARG00000077608	0.200773	0.0100957	0.363213	GPR137B
ENSDARG00000090634	0.169417	0.0100513	0.363318	si:dkey-226k3.4
ENSDARG00000046022	0.269471	0.0100383	0.363423	tmed7
ENSDARG00000074624	0.149027	0.0101724	0.363426	si:ch211-198a12.6
ENSDARG00000005479	0.785247	0.0100002	0.363529	tenm3
ENSDARG00000089873	1.63314	0.0100909	0.363636	socs1b
ENSDARG00000096506	0.134153	0.0100444	0.363743	si:dkey-58j15.11
ENSDARG00000043465	0.702323	0.0101558	0.363847	atp6v1b2
ENSDARG00000037870	0.152887	0.0100303	0.36385	actb2
ENSDARG00000036911	1.57313	0.0100096	0.364277	scamp1
ENSDARG00000092112	0.511713	0.0102604	0.365207	tomm40
ENSDARG00000007693	-0.608553	0.0102569	0.365629	nfkbiab
ENSDARG00000010244	0.0369898	0.010252	0.366051	rpl22l1
ENSDARG00000011055	0.193303	0.0102464	0.366474	fbxo9
ENSDARG00000086216	0.413898	0.0103213	0.366667	prr13
ENSDARG00000038099	0.0698184	0.0103502	0.366972	gskip
ENSDARG00000089877	0.170718	0.0103085	0.367089	C7H4orf48
ENSDARG00000088552	-1.04821	0.0103428	0.367394	si:dkey-23f9.13
ENSDARG00000040334	0.225379	0.010413	0.36758	mat2aa
ENSDARG00000098942	1.44814	0.0104779	0.367764	rp9
ENSDARG00000036190	-0.112845	0.0104438	0.367882	txnl4a
ENSDARG00000069302	0.124077	0.0104082	0.368	snx9b
ENSDARG00000062181	2.14922	0.010474	0.368182	C25H7orf60
ENSDARG00000003869	0.357627	0.010429	0.368301	decr1
ENSDARG00000019278	-3.28806	0.0104011	0.368421	GNB4
ENSDARG00000099720	1.19996	0.0104709	0.368601	evlb
ENSDARG00000041170	0.309457	0.010401	0.368843	aagab
ENSDARG00000011611	0.282469	0.0106724	0.369541	actr1
ENSDARG00000007405	0.300173	0.0105171	0.369615	strap
ENSDARG00000026068	0.742509	0.0106352	0.369663	trappc5
ENSDARG00000102356	0.678028	0.0106123	0.369786	scp2b
ENSDARG00000099851	2.09989	0.0106519	0.369809	GPR180
ENSDARG00000087377	0.144993	0.0106588	0.369955	lbh
ENSDARG00000079402	0.427318	0.0106311	0.370079	tapbp
ENSDARG00000042056	1.06593	0.0106038	0.370203	mau2
ENSDARG00000058794	-1.2537	0.0105666	0.370328	zgc:113324
ENSDARG00000098832	0.505539	0.0105708	0.370475	fam168a
ENSDARG00000099730	0.188321	0.0106226	0.370495	pkma
ENSDARG00000077533	0.155806	0.0105873	0.370621	eif3f
ENSDARG00000009585	0.265625	0.0107327	0.371365	papola
ENSDARG00000090152	1.97279	0.0107622	0.372067	anapc10
ENSDARG00000038075	-0.0143658	0.0107871	0.372768	cyc1
ENSDARG00000101622	0.525078	0.0108261	0.373051	mrps7
ENSDARG00000076829	0.696833	0.0108645	0.373333	ankib1b
ENSDARG00000042091	0.522724	0.0108143	0.373467	btbd2a
ENSDARG00000034504	0.851759	0.0108547	0.373749	lmo1
ENSDARG00000036587	0.30632	0.0108975	0.374029	cbr1
ENSDARG00000070437	0.0569761	0.0109186	0.374723	rpl22
ENSDARG00000099376	-1.19361	0.0109514	0.375415	CABZ01050249.1
ENSDARG00000098825	0.344271	0.0109672	0.375553	farsa
ENSDARG00000055781	0.438103	0.0109925	0.375691	ptger3
ENSDARG00000078113	-0.658535	0.0110198	0.375965	atp5ia
ENSDARG00000088581	1.01414	0.0110185	0.37638	f10
ENSDARG00000032780	0.698575	0.0110589	0.376652	pigf
ENSDARG00000013075	-0.0670843	0.0110849	0.376923	mrpl11
ENSDARG00000014532	0.502245	0.0112311	0.377174	aida
ENSDARG00000025904	0.0482617	0.0111022	0.377193	tecrb
ENSDARG00000089663	-0.212798	0.0110702	0.377338	LSM3
ENSDARG00000045482	1.16898	0.0112239	0.377584	stk38l
ENSDARG00000001241	0.314835	0.0111013	0.377607	puf60b
ENSDARG00000008829	0.189125	0.011218	0.377996	chga
ENSDARG00000012684	0.0815262	0.0113458	0.378233	atp2b1a
ENSDARG00000043856	0.571406	0.0112177	0.378408	amd1
ENSDARG00000055080	0.146154	0.0111868	0.378556	rbm4.2
ENSDARG00000087188	-0.293848	0.0113233	0.378641	nfil3-6
ENSDARG00000034534	0.18817	0.0113094	0.378788	atp6v1aa
ENSDARG00000076828	-4.03838	0.0112091	0.378821	zgc:194101
ENSDARG00000010085	1.24764	0.0112657	0.378936	p4ha2
ENSDARG00000052113	-0.994244	0.0111709	0.37897	hexa
ENSDARG00000004211	0.473149	0.0113225	0.37905	ccdc106a
ENSDARG00000055383	1.19762	0.0112775	0.379067	C3H16orf72
ENSDARG00000008243	0.157012	0.0113973	0.379162	cct8
ENSDARG00000010437	-0.493567	0.0113048	0.379198	fam46c
ENSDARG00000088908	-0.676936	0.011208	0.379235	si:ch73-281f12.3
ENSDARG00000030616	1.84954	0.0113222	0.379459	nfe2l1a
ENSDARG00000102362	0.401356	0.0116148	0.379493	slc25a12
ENSDARG00000014969	0.664173	0.0113964	0.37957	ankhb
ENSDARG00000004763	0.420608	0.0115588	0.379639	hhla2a.2
ENSDARG00000095451	-0.413611	0.0115278	0.379787	si:ch211-196l7.4
ENSDARG00000097249	-2.48517	0.0115799	0.379894	si:dkey-80g18.5
ENSDARG00000058444	-0.995694	0.0113905	0.379978	snx6
ENSDARG00000042010	-0.120557	0.0115574	0.380042	PKLR
ENSDARG00000019362	0.594561	0.0115267	0.380192	ptbp1a
ENSDARG00000096711	-1.10931	0.0115787	0.380297	si:ch211-194k22.8
ENSDARG00000004891	0.663578	0.0114993	0.380342	pex19
ENSDARG00000008224	0.154385	0.0114293	0.380365	vps35
ENSDARG00000069624	-0.233815	0.0115428	0.380446	mrps18c
ENSDARG00000075795	0.514827	0.0114549	0.380493	nol7
ENSDARG00000003845	0.741235	0.0115251	0.380597	chm
ENSDARG00000104901	0.0179683	0.0114855	0.380749	ostc
ENSDARG00000013965	0.461384	0.0115166	0.381003	cul2
ENSDARG00000077339	1.80812	0.0117644	0.381152	ptrh2
ENSDARG00000067832	0.718371	0.011469	0.381156	ENSDARG00000067832
ENSDARG00000032083	0.343467	0.0116572	0.381204	dpysl2b
ENSDARG00000077653	1.54525	0.0117606	0.381551	rabl6b
ENSDARG00000063177	0.433781	0.0117591	0.381952	manf
ENSDARG00000026845	-0.00809943	0.0117221	0.382105	rhoaa
ENSDARG00000035631	0.526606	0.0117573	0.382353	sdf2l1
ENSDARG00000060362	-0.189705	0.0117128	0.382508	nadkb
ENSDARG00000068698	0.0209372	0.0118514	0.38269	psenen
ENSDARG00000055874	0.235301	0.0117517	0.382755	cpe
ENSDARG00000035549	-0.0531374	0.0118154	0.382845	uprt
ENSDARG00000019945	-1.20997	0.0117107	0.382911	ptprdb
ENSDARG00000019998	0.263118	0.0118307	0.38309	slc30a7
ENSDARG00000015559	0.820413	0.0118291	0.38349	fstl1a
ENSDARG00000006477	0.849821	0.0119853	0.383661	ddi2
ENSDARG00000009212	0.163449	0.0119772	0.384058	ppiaa
ENSDARG00000016368	-1.17169	0.0119583	0.384216	zbtb8os
ENSDARG00000058729	0.341173	0.0120174	0.384298	akirin2
ENSDARG00000103791	0.247647	0.0119094	0.384375	nme2b.1
ENSDARG00000043334	0.578521	0.0119726	0.384456	ccdc6a
ENSDARG00000067591	-0.0312757	0.0121584	0.384458	pura
ENSDARG00000017675	1.79692	0.0120517	0.384536	cirh1a
ENSDARG00000009806	0.893039	0.0119382	0.384615	smfn
ENSDARG00000008920	0.105401	0.012174	0.384694	mrpl53
ENSDARG00000059768	0.619337	0.0120726	0.384774	gpatch8
ENSDARG00000059070	0.645101	0.0122022	0.384811	gars
ENSDARG00000099439	0.520147	0.0121511	0.384852	serp1
ENSDARG00000089976	0.10329	0.0119629	0.384855	spcs3
ENSDARG00000071425	-0.148871	0.0122191	0.384929	nat9
ENSDARG00000017841	0.316263	0.012049	0.384933	cand1
ENSDARG00000004597	-1.02842	0.0119358	0.385016	lrrc4ba
ENSDARG00000098681	1.34567	0.0121666	0.385087	si:ch73-138e16.7
ENSDARG00000059411	0.811846	0.0122514	0.385163	impa2
ENSDARG00000076182	0.047653	0.0120689	0.38517	stat1b
ENSDARG00000013928	0.248502	0.0121467	0.385246	plekhb2
ENSDARG00000027899	-0.718736	0.0121128	0.385406	shfm1
ENSDARG00000068125	1.10287	0.0122328	0.385554	nfu1
ENSDARG00000092305	0.297607	0.0121385	0.385641	poldip2
ENSDARG00000042948	-0.0213425	0.0121321	0.386037	dnajc5aa
ENSDARG00000010052	0.512855	0.0122927	0.386802	ndrg3b
ENSDARG00000027687	0.10806	0.0123759	0.387652	tmem230a
ENSDARG00000071005	0.103541	0.0124204	0.387879	ppp1r3ca
ENSDARG00000037238	0.592151	0.0123713	0.388045	smad5
ENSDARG00000057665	0.054652	0.0124106	0.388271	sprn2
ENSDARG00000018742	0.557364	0.0123663	0.388438	psme4b
ENSDARG00000073704	0.320135	0.012456	0.389001	si:dkeyp-72g9.4
ENSDARG00000033418	1.40954	0.0125092	0.390121	gpatch1
ENSDARG00000023036	1.57665	0.012574	0.390562	si:dkey-23a23.2
ENSDARG00000053291	0.200916	0.0125416	0.390735	pnrc2
ENSDARG00000055550	0.229961	0.0125729	0.390955	FO834888.1
ENSDARG00000104223	0.401677	0.0125611	0.391348	lmbrd1
ENSDARG00000002600	-0.535231	0.0126732	0.39318	pcsk1
ENSDARG00000008867	0.123501	0.0127271	0.39479	rap1b
ENSDARG00000005463	0.721359	0.0128119	0.394816	slc30a1a
ENSDARG00000040192	-0.295422	0.0128102	0.39521	nenf
ENSDARG00000044968	1.02426	0.0127467	0.395395	vcla
ENSDARG00000062053	0.496829	0.0128278	0.395418	kif1bp
ENSDARG00000033861	-0.0866726	0.0128009	0.395604	sepsecs
ENSDARG00000051916	0.327703	0.0127958	0.396	cdk7
ENSDARG00000019487	0.846269	0.0128434	0.39602	tmx1
ENSDARG00000028559	0.234777	0.0129042	0.397219	march5l
ENSDARG00000056138	0.256807	0.0129798	0.397423	sf3b1
ENSDARG00000092394	0.850246	0.0129034	0.397614	dcun1d4
ENSDARG00000103453	1.29605	0.0129926	0.397626	zfpl1
ENSDARG00000098990	1.2044	0.0129617	0.397817	CABZ01102528.1
ENSDARG00000006546	0.512401	0.0129848	0.39802	ak4
ENSDARG00000018241	-0.751781	0.0130344	0.398221	mfap1
ENSDARG00000037392	-0.281295	0.0130897	0.399015	med19a
ENSDARG00000043905	0.734831	0.0131305	0.399213	rnf14
ENSDARG00000016783	0.398534	0.0130787	0.399408	srsf6b
ENSDARG00000099143	0.395344	0.0130943	0.399606	fnta
ENSDARG00000022983	-0.00773581	0.0130778	0.399803	ccdc28a
ENSDARG00000016280	-0.0522827	0.013196	0.400786	eif1ad
ENSDARG00000006408	0.86027	0.0132794	0.402153	hmgb3b
ENSDARG00000026842	0.408741	0.0132475	0.402355	acin1b
ENSDARG00000011418	0.0927445	0.0132787	0.402547	sigmar1
ENSDARG00000002220	0.0366535	0.013322	0.402737	C5H9orf78
ENSDARG00000009753	-0.398201	0.0132671	0.402941	sf3b6
ENSDARG00000102643	0.425311	0.0133884	0.404297	chmp1a
ENSDARG00000101808	1.2984	0.0134626	0.405063	RBM20
ENSDARG00000067656	0.465825	0.0134562	0.405458	kcmf1
ENSDARG00000101341	-0.0201042	0.013481	0.405642	C11H19orf24
ENSDARG00000039757	0.056628	0.0134369	0.405854	mcfd2
ENSDARG00000068436	0.273097	0.0135383	0.407191	ENSDARG00000068436
ENSDARG00000056026	-0.853799	0.013578	0.407371	tprg1
ENSDARG00000000656	0.0637558	0.0135852	0.407461	psmb9a
ENSDARG00000079926	0.315556	0.0135772	0.407767	syt15
ENSDARG00000035131	-0.824555	0.0136407	0.408124	surf4l
ENSDARG00000100947	1.84036	0.0136339	0.408519	mafk
ENSDARG00000103831	0.65477	0.0137971	0.410183	ankrd13c
ENSDARG00000018976	0.368935	0.0137382	0.410232	sptlc2a
ENSDARG00000013414	0.539296	0.0138283	0.410355	lin7a
ENSDARG00000077777	-0.0915641	0.0137728	0.410405	tmsb4x
ENSDARG00000086746	-0.475026	0.0137786	0.410491	si:ch73-209e20.3
ENSDARG00000002362	0.242367	0.0137842	0.410577	ubald1a
ENSDARG00000028971	1.13113	0.0137138	0.410628	cpsf2
ENSDARG00000087327	-0.0139952	0.0138253	0.410749	cbx8a
ENSDARG00000071691	0.387756	0.0137472	0.4108	uqcrc2b
ENSDARG00000101901	-1.11076	0.0139042	0.411483	zgc:193711
ENSDARG00000020609	0.0605131	0.0138824	0.411877	snap25a
ENSDARG00000042539	0.0765715	0.0139881	0.412381	ywhaqa
ENSDARG00000015902	-1.36884	0.0139599	0.412607	stat6
ENSDARG00000006621	0.534766	0.0139797	0.412774	pspc1
ENSDARG00000069142	0.382087	0.0140163	0.41294	aars
ENSDARG00000021252	-0.142469	0.0139565	0.413002	cct6a
ENSDARG00000043848	-0.166084	0.0139744	0.413168	sod1
ENSDARG00000075014	0.0706661	0.0140231	0.413498	sqstm1
ENSDARG00000043275	-0.0626325	0.0141334	0.413598	mgmt
ENSDARG00000079815	0.958893	0.0140948	0.413826	lyrm7
ENSDARG00000039343	-0.0579253	0.0141917	0.413923	ahcyl2
ENSDARG00000100119	0.844526	0.0141187	0.413989	caskb
ENSDARG00000003973	0.628685	0.0140747	0.414055	chordc1a
ENSDARG00000101703	1.57318	0.0142249	0.414085	FAM47A
ENSDARG00000078865	0.489371	0.014078	0.414137	cxxc5a
ENSDARG00000076836	0.139672	0.0141737	0.414151	gpx4b
ENSDARG00000039515	0.0646596	0.0140835	0.414218	atf4a
ENSDARG00000036863	0.958154	0.0141785	0.414313	MYO1D
ENSDARG00000098105	0.272108	0.0141084	0.41438	tmem106c
ENSDARG00000032430	0.259576	0.0142894	0.414406	ppp2r1b
ENSDARG00000060288	1.08542	0.0142175	0.414474	prosc
ENSDARG00000102587	2.2547	0.0141784	0.414703	MIOS
ENSDARG00000055743	-1.51959	0.0142875	0.414794	ankrd54
ENSDARG00000041110	-0.06505	0.0143147	0.414953	dnajc3a
ENSDARG00000054777	0.669199	0.0142745	0.415183	C8H5orf51
ENSDARG00000058076	1.03961	0.0143533	0.4155	snf8
ENSDARG00000104030	-0.0283695	0.0142733	0.415572	taf12
ENSDARG00000068289	0.187293	0.0143647	0.416045	eif3k
ENSDARG00000013095	0.733761	0.0144422	0.416357	gclc
ENSDARG00000003035	-0.01397	0.0144191	0.416589	hspa9
ENSDARG00000099195	-0.690692	0.014437	0.416744	ier2
ENSDARG00000098141	0.181717	0.0144222	0.417132	supt3h
ENSDARG00000028106	-0.822162	0.0145207	0.417827	glrx
ENSDARG00000013804	-0.10252	0.0145458	0.418367	capns1b
ENSDARG00000035535	0.960415	0.0146539	0.418433	rasa1a
ENSDARG00000052331	0.518462	0.0146017	0.418519	ABCF2
ENSDARG00000068374	0.641496	0.0146227	0.418669	si:ch211-132b12.7
ENSDARG00000037188	0.778576	0.01471	0.418733	rpa2
ENSDARG00000068265	-0.191963	0.0146407	0.418819	tomm5
ENSDARG00000096829	1.53432	0.0147557	0.418882	blvrb
ENSDARG00000039345	-1.24311	0.014578	0.418906	drg1
ENSDARG00000104450	0.398587	0.0146827	0.418969	ENSDARG00000104450
ENSDARG00000104773	0.322047	0.0146222	0.419056	junbb
ENSDARG00000060853	-0.754892	0.0147043	0.419118	nckap1
ENSDARG00000025902	0.328321	0.0146394	0.419206	plekhg5a
ENSDARG00000040965	0.249473	0.0147354	0.419266	zgc:101731
ENSDARG00000087258	-0.99964	0.0146998	0.419503	ypel2b
ENSDARG00000069940	-0.0640953	0.0148049	0.42033	ppap2d
ENSDARG00000071673	1.25061	0.0148213	0.42086	ctdspla
ENSDARG00000056210	3.18382	0.0148901	0.422303	si:ch211-199o1.2
ENSDARG00000020449	0.726818	0.0149321	0.422445	yipf3
ENSDARG00000022974	0.773443	0.0149265	0.422831	wdr13
ENSDARG00000044751	0.35535	0.0150971	0.424682	ddt
ENSDARG00000034503	0.461535	0.0151687	0.424955	per2
ENSDARG00000092873	0.0883987	0.015081	0.425068	zgc:193541
ENSDARG00000093058	0.0922828	0.0151135	0.425204	C4H7orf73
ENSDARG00000058601	0.995642	0.0151354	0.425272	gdap1
ENSDARG00000089138	1.14657	0.0150568	0.425319	LONRF2
ENSDARG00000026801	0.193365	0.0151485	0.425339	stau2
ENSDARG00000045417	0.228907	0.0150775	0.425455	fam49bb
ENSDARG00000037020	-1.07486	0.0151729	0.425474	kif1b
ENSDARG00000086645	0.0883827	0.015224	0.425609	hs3st3b1b
ENSDARG00000060115	0.42887	0.0150484	0.425706	lrrn1
ENSDARG00000076014	-1.83274	0.0150726	0.425842	ERC1
ENSDARG00000013415	0.522969	0.0152237	0.425993	lmna
ENSDARG00000040455	0.233277	0.0152458	0.426126	unc50
ENSDARG00000053298	0.290536	0.0152553	0.426643	nkx2.2a
ENSDARG00000037259	-0.233823	0.0153477	0.426906	ndufb6
ENSDARG00000009779	0.494588	0.0153844	0.427037	mcl1a
ENSDARG00000012177	0.673347	0.0154179	0.427167	rab4b
ENSDARG00000068305	0.0311375	0.015332	0.427289	mrps14
ENSDARG00000103158	2.02272	0.0153702	0.427419	LDB1
ENSDARG00000058079	-0.198186	0.0154004	0.427549	txndc17
ENSDARG00000097973	1.30219	0.015328	0.427673	si:ch1073-190k2.1
ENSDARG00000003846	0.173817	0.0153228	0.428058	mrpl21
ENSDARG00000017809	2.05278	0.0154905	0.428189	stard3
ENSDARG00000012777	0.0901982	0.0155138	0.428317	nucks1b
ENSDARG00000063437	-1.11519	0.0154827	0.428571	wnt9a
ENSDARG00000090418	-0.904401	0.0155783	0.428571	wdsub1
ENSDARG00000018903	0.324051	0.0155137	0.428699	aimp2
ENSDARG00000040445	-0.938482	0.0155437	0.428826	PARP14
ENSDARG00000022564	1.12701	0.0156676	0.42895	C18H11orf58
ENSDARG00000039466	-0.179927	0.0155705	0.428952	hnrnph3
ENSDARG00000101280	0.668749	0.0157124	0.429075	vat1l
ENSDARG00000017049	0.54282	0.0156084	0.429078	adsl
ENSDARG00000018562	-0.040749	0.0157422	0.4292	cope
ENSDARG00000033533	-0.660461	0.0156675	0.429329	ccdc115
ENSDARG00000004111	0.11632	0.0155627	0.429333	esr1
ENSDARG00000101139	0.648749	0.0157084	0.429453	agpat2
ENSDARG00000052638	1.11918	0.0157372	0.429577	fam210b
ENSDARG00000103714	-0.973798	0.0156256	0.429584	rab6a
ENSDARG00000006019	0.609145	0.0157709	0.429701	tktb
ENSDARG00000035679	-0.167487	0.015666	0.429708	si:rp71-45k5.4
ENSDARG00000101996	1.21316	0.0158034	0.429825	cxxc1a
ENSDARG00000020573	0.420723	0.0156649	0.430088	ddx3
ENSDARG00000093687	0.874214	0.0157885	0.430202	si:dkey-193c22.1
ENSDARG00000045542	0.113522	0.0161156	0.430293	LAMTOR4
ENSDARG00000104225	0.414052	0.01587	0.430446	ndel1b
ENSDARG00000087950	1.06495	0.0160895	0.430663	IWS1
ENSDARG00000020693	0.282936	0.0161343	0.430782	sesn1
ENSDARG00000088383	-0.206078	0.0160439	0.430796	cox5aa
ENSDARG00000042277	1.01507	0.0158675	0.430823	efnb3b
ENSDARG00000013830	1.23332	0.0160704	0.430915	osbpl2b
ENSDARG00000001897	0.250396	0.0158829	0.430944	man2b1
ENSDARG00000102531	0.0855547	0.0160822	0.431034	anapc11
ENSDARG00000052104	0.710231	0.0160044	0.431049	atg4b
ENSDARG00000103647	0.254913	0.0159118	0.431065	gpc5a
ENSDARG00000010596	0.355052	0.016043	0.431169	slc7a6os
ENSDARG00000053293	0.777868	0.0159319	0.431185	ftr14
ENSDARG00000004785	-0.18329	0.0158525	0.431201	cops2
ENSDARG00000098367	0.14782	0.0161756	0.431271	srp54
ENSDARG00000033916	0.252232	0.016056	0.431288	si:ch211-243j20.2
ENSDARG00000029663	0.210258	0.0159869	0.431304	rab1a
ENSDARG00000063021	0.991068	0.0161973	0.43133	rpain
ENSDARG00000070453	0.689327	0.0162031	0.431389	gch1
ENSDARG00000039363	0.133312	0.0160786	0.431406	dnajb12a
ENSDARG00000016059	0.63947	0.0160042	0.431424	rab5b
ENSDARG00000095947	0.230966	0.0159039	0.431441	adkb
ENSDARG00000010641	0.298334	0.0162502	0.431507	slc20a1b
ENSDARG00000095000	-1.47021	0.0160386	0.431542	zgc:174354
ENSDARG00000039997	0.262584	0.015928	0.431561	ptp4a3
ENSDARG00000103619	0.279326	0.0159645	0.43168	C11H19orf25
ENSDARG00000007603	-0.0711454	0.0159953	0.431798	stxbp2
ENSDARG00000070723	-0.226627	0.0162302	0.431877	ndufa9a
ENSDARG00000076170	0.326454	0.0163097	0.432479	pcsk1nl
ENSDARG00000057854	-0.128227	0.0162965	0.432849	sap18
ENSDARG00000034427	-0.114772	0.0163447	0.432963	hn1l
ENSDARG00000032114	-0.506189	0.0164203	0.434727	slain2
ENSDARG00000100585	-0.0632271	0.0165448	0.435484	coa3
ENSDARG00000038473	0.0490066	0.0165647	0.435593	ube2d3
ENSDARG00000068732	0.160704	0.0164754	0.435635	spry4
ENSDARG00000058730	1.29015	0.0165121	0.435745	rdh10a
ENSDARG00000035895	0.365947	0.0165436	0.435854	fndc5b
ENSDARG00000062515	-0.984521	0.0165629	0.435963	tecpr1a
ENSDARG00000044562	-0.197556	0.0165963	0.436071	cycsb
ENSDARG00000042848	1.20722	0.0164953	0.436116	pcmtl
ENSDARG00000019160	0.339173	0.0165234	0.436224	sh3bp5la
ENSDARG00000099106	0.167283	0.0166514	0.437025	afmid
ENSDARG00000104945	0.563641	0.0166464	0.437394	sncb
ENSDARG00000079869	-0.896268	0.016682	0.4375	si:ch211-218o21.4
ENSDARG00000101306	0.299903	0.0166925	0.437553	mrpl15
ENSDARG00000059337	0.539651	0.0166975	0.437605	tgif1
ENSDARG00000014891	0.5165	0.0167425	0.43771	robo2
ENSDARG00000034897	0.201205	0.0167322	0.438079	rps10
ENSDARG00000029248	-0.866403	0.0167959	0.439024	fubp1
ENSDARG00000070055	1.17863	0.0168289	0.439127	arfip1
ENSDARG00000096417	-1.98169	0.0168169	0.439496	si:dkey-11f14.2
ENSDARG00000030278	0.191028	0.0171677	0.441591	idh3a
ENSDARG00000056119	0.168427	0.0171801	0.441687	eef1g
ENSDARG00000057497	1.24927	0.0171657	0.441957	stk35l
ENSDARG00000069421	0.372595	0.0171725	0.442053	grpel2
ENSDARG00000004377	0.729158	0.0169328	0.442114	ppp1r13ba
ENSDARG00000098348	1.01335	0.0172018	0.442149	znf326
ENSDARG00000099015	0.384948	0.0170277	0.442308	wacb
ENSDARG00000099572	-0.102094	0.0171542	0.442324	hmgn2
ENSDARG00000006456	0.618512	0.01699	0.442582	pdgfrl
ENSDARG00000059308	0.525205	0.0171246	0.442596	golt1bb
ENSDARG00000038121	0.266602	0.0172473	0.442609	ELL3
ENSDARG00000094709	0.48783	0.0170056	0.442678	arl8
ENSDARG00000023174	-0.0536173	0.0171494	0.442691	fez1
ENSDARG00000029556	1.74143	0.0170598	0.442774	kansl3
ENSDARG00000074790	-0.258691	0.0170724	0.442821	C23H20orf24
ENSDARG00000067841	1.68888	0.0170948	0.442869	ccdc177
ENSDARG00000043928	0.296495	0.0171053	0.442964	gpn1
ENSDARG00000077928	1.07961	0.016995	0.443049	ccdc173
ENSDARG00000040021	0.581041	0.0171457	0.443059	ebag9
ENSDARG00000008447	0.914772	0.0171021	0.443333	fkbp4
ENSDARG00000058473	2.03456	0.0173145	0.443894	st6galnac3
ENSDARG00000054264	1.28107	0.017379	0.445177	cog4
ENSDARG00000011821	-1.29371	0.0174249	0.445634	plod2
ENSDARG00000070795	0.189978	0.0174743	0.446914	eaf1
ENSDARG00000070834	-0.388187	0.0175052	0.447368	taf13
ENSDARG00000055763	0.78581	0.0175852	0.447908	tmem115
ENSDARG00000020982	2.14296	0.017752	0.447967	prickle2a
ENSDARG00000024314	1.19109	0.0177733	0.448052	herpud1
ENSDARG00000057691	0.462033	0.017648	0.448078	srsf1a
ENSDARG00000042492	-1.53321	0.0175604	0.448233	si:dkey-250d21.1
ENSDARG00000005186	0.688386	0.017563	0.448276	sp4
ENSDARG00000089368	0.183662	0.0177452	0.448332	hopx
ENSDARG00000055092	2.59796	0.0175921	0.448361	pora
ENSDARG00000053979	0.0750068	0.0177619	0.448416	bc2
ENSDARG00000095754	1.59225	0.017647	0.448445	si:dkey-234h16.7
ENSDARG00000020895	0.38099	0.0177944	0.4485	bag1
ENSDARG00000013946	1.64261	0.0176811	0.448529	ivns1abpb
ENSDARG00000093153	0.908119	0.0177005	0.448613	si:ch73-268e11.2
ENSDARG00000035942	1.61494	0.0177304	0.448697	hrh3
ENSDARG00000087893	0.952594	0.0176383	0.448812	rnf216
ENSDARG00000019360	0.758173	0.0178351	0.448947	sec23b
ENSDARG00000039699	0.255096	0.017699	0.44898	fam204a
ENSDARG00000098782	0.694099	0.0177295	0.449063	cratb
ENSDARG00000029928	0.49595	0.0178588	0.449393	ap3m1
ENSDARG00000026582	0.0977841	0.0178896	0.449475	iscub
ENSDARG00000001807	0.762483	0.0178738	0.449838	tnfrsf21
ENSDARG00000003526	-0.485516	0.0180155	0.452342	psma5
ENSDARG00000060915	2.50555	0.0180713	0.453592	fbxl16
ENSDARG00000009702	0.392065	0.0181268	0.454032	ascl1b
ENSDARG00000100339	2.17237	0.018178	0.454911	CABZ01077278.1
ENSDARG00000039435	0.772698	0.0181721	0.455278	rgs17
ENSDARG00000017891	0.0456274	0.0182022	0.45535	tcp1
ENSDARG00000097019	0.904664	0.0182353	0.455422	dhrs13b
ENSDARG00000037320	0.257	0.018235	0.455788	fam131c
ENSDARG00000098792	0.305936	0.0183016	0.456661	ZNRF2
ENSDARG00000036375	0.319152	0.0184168	0.456869	cyfip2
ENSDARG00000076627	1.297	0.0184556	0.456938	smg9
ENSDARG00000018559	-0.589338	0.0183262	0.457097	kdm7ab
ENSDARG00000015110	-0.940175	0.0183759	0.457166	slc18a2
ENSDARG00000010784	0.300972	0.0184163	0.457234	ppp1r12a
ENSDARG00000003486	0.216505	0.018442	0.457302	ppp1caa
ENSDARG00000039374	0.61767	0.0183679	0.457532	apool
ENSDARG00000094312	-0.0537433	0.0184155	0.4576	ndufa9b
ENSDARG00000042724	0.935211	0.0185449	0.458599	supt5h
ENSDARG00000104133	-0.0664267	0.0185416	0.458964	5S_rRNA
ENSDARG00000062054	0.278657	0.0186339	0.460621	cpt1ab
ENSDARG00000030753	0.086098	0.0186429	0.461049	prrg4
ENSDARG00000054302	1.08944	0.0186878	0.461477	ehd4
ENSDARG00000019636	0.172186	0.0187245	0.461538	yif1a
ENSDARG00000038239	-0.795386	0.0187023	0.461905	tnpo2
ENSDARG00000003449	-1.47268	0.018763	0.461965	pde10a
ENSDARG00000077694	0.640189	0.0188195	0.462816	dtnba
ENSDARG00000055792	1.00118	0.0189507	0.46305	FOXO4
ENSDARG00000104478	0.332568	0.0188155	0.463183	cap2
ENSDARG00000086842	0.0229135	0.0188488	0.463241	dap1b
ENSDARG00000099766	-0.0131911	0.0188724	0.46327	myl12.1
ENSDARG00000100167	1.27419	0.0188835	0.463299	CSDC2
ENSDARG00000016311	-1.3414	0.0189497	0.463415	dock9b
ENSDARG00000102115	-0.0572092	0.018943	0.46378	ndufc2
ENSDARG00000098679	1.36718	0.0189211	0.464145	nup85
ENSDARG00000043328	1.03676	0.0189868	0.464258	fip1l1a
ENSDARG00000007996	0.98251	0.0191338	0.464481	pou2f1b
ENSDARG00000028396	-0.0686907	0.0189209	0.464511	fkbp5
ENSDARG00000086848	-1.90788	0.0190154	0.464678	atad3b
ENSDARG00000056262	0.391797	0.0191334	0.464844	slc35g2a
ENSDARG00000004158	-0.839347	0.0190629	0.465098	tmem63c
ENSDARG00000032353	-1.18367	0.0191057	0.465153	tiprl
ENSDARG00000015111	0.0213538	0.019131	0.465207	ddx39ab
ENSDARG00000059128	0.0338486	0.0190778	0.465517	uqcrh
ENSDARG00000102491	0.290462	0.0191177	0.465571	gpr142
ENSDARG00000100157	2.25265	0.0193583	0.465944	TAMM41
ENSDARG00000019339	0.559354	0.0192594	0.466148	uxt
ENSDARG00000099528	-2.26373	0.0193514	0.466305	dus3l
ENSDARG00000090444	-0.211527	0.0192375	0.466459	ponzr1
ENSDARG00000039754	0.513711	0.0192587	0.466511	xpc
ENSDARG00000103028	-0.887638	0.0192972	0.466563	CABZ01052487.1
ENSDARG00000056504	0.409231	0.0193356	0.466615	FRG1
ENSDARG00000038508	0.221779	0.0193434	0.466667	chrnb3b
ENSDARG00000035676	0.380496	0.0192542	0.466875	ptp4a2b
ENSDARG00000103340	-0.899073	0.0193229	0.466977	clic1
ENSDARG00000024877	0.102776	0.0193415	0.467029	ptgr1
ENSDARG00000088733	1.18748	0.0194017	0.467131	BX890616.1
ENSDARG00000039182	-0.653385	0.0194617	0.467181	cacna2d2a
ENSDARG00000041226	0.434592	0.0194471	0.467543	cdc40
ENSDARG00000104372	-0.432804	0.0195418	0.467692	gnb1b
ENSDARG00000026024	0.602952	0.0195101	0.468003	mospd2
ENSDARG00000016038	0.588075	0.019518	0.468028	hacd3
ENSDARG00000103612	-1.49836	0.0195409	0.468052	akt2l
ENSDARG00000102730	0.334238	0.0195604	0.468101	mapk10
ENSDARG00000012603	0.173631	0.0196017	0.46815	eif3ja
ENSDARG00000054963	2.37392	0.0194844	0.468364	alg1
ENSDARG00000019144	-1.30286	0.0195979	0.46851	rab4a
ENSDARG00000076404	-1.67813	0.0196361	0.468558	MCTP1
ENSDARG00000062096	0.677162	0.0197651	0.470904	pm20d1.2
ENSDARG00000009657	0.118122	0.0197562	0.471264	fgfr1op2
ENSDARG00000040712	0.473956	0.0197765	0.471308	adprh
ENSDARG00000008097	0.231565	0.0198105	0.471352	srsf9
ENSDARG00000096954	0.496761	0.0198081	0.471713	si:dkeyp-67f1.1
ENSDARG00000036329	-0.201263	0.0198319	0.471756	ndufa1
ENSDARG00000002745	0.232463	0.0199476	0.471884	tdh
ENSDARG00000054578	-0.0597984	0.0198875	0.472159	arl6ip1
ENSDARG00000009250	-0.105721	0.0199445	0.472243	etfb
ENSDARG00000018716	0.00185819	0.0199945	0.472285	dgkh
ENSDARG00000033364	-0.0539967	0.0199175	0.472561	zgc:158387
ENSDARG00000011564	-0.132427	0.019938	0.472603	sfpq
ENSDARG00000071040	0.239573	0.0199305	0.472963	smim8
ENSDARG00000059747	0.490987	0.020064	0.473086	si:dkey-106c17.3
ENSDARG00000101047	-0.0696148	0.0201014	0.473126	rtcb
ENSDARG00000012723	0.524977	0.0201258	0.473167	rbm14a
ENSDARG00000095908	0.224429	0.0200498	0.473445	SAT1
ENSDARG00000102284	-1.95461	0.0200842	0.473485	CABZ01031894.1
ENSDARG00000039400	0.51548	0.0201115	0.473525	polr1c
ENSDARG00000035949	-0.166631	0.0201879	0.473605	tmem106bb
ENSDARG00000004956	0.029567	0.0201797	0.473962	zmat2
ENSDARG00000053130	0.884331	0.0201982	0.474002	pcp4a
ENSDARG00000074671	1.36119	0.0203128	0.474119	nptx1l
ENSDARG00000018961	0.0260233	0.0201726	0.47432	gtpbp4
ENSDARG00000094043	-0.944314	0.0203114	0.474474	TTF1
ENSDARG00000036257	0.936817	0.0202723	0.474793	rasal2
ENSDARG00000034826	-0.048953	0.0202962	0.474831	park7
ENSDARG00000017659	0.0806184	0.0202594	0.475151	sps2
ENSDARG00000013763	0.933064	0.0202852	0.475188	RRBP1
ENSDARG00000067996	0.691414	0.0203578	0.475262	csk
ENSDARG00000040401	0.0576254	0.0203744	0.475655	slc25a20
ENSDARG00000055723	0.31831	0.0204589	0.476796	hsp70l
ENSDARG00000005625	1.17773	0.0204856	0.477188	tmem57a
ENSDARG00000013382	-0.102181	0.020505	0.477222	cwc15
ENSDARG00000052769	0.468931	0.020625	0.477323	glrbb
ENSDARG00000030789	-0.771093	0.0206361	0.477357	ddx18
ENSDARG00000038687	-1.05561	0.0205045	0.477578	nfkb2
ENSDARG00000023536	0.331347	0.0206164	0.477679	nnt
ENSDARG00000057378	0.532389	0.020633	0.477712	fam213aa
ENSDARG00000045568	0.495971	0.0206637	0.477745	bcat1
ENSDARG00000052765	0.204198	0.0205947	0.478034	gria2b
ENSDARG00000006031	0.726268	0.0206991	0.478132	abat
ENSDARG00000041619	0.293331	0.0205537	0.478358	gnb2l1
ENSDARG00000041493	-1.42607	0.0205775	0.478374	ipo4
ENSDARG00000063370	0.339615	0.0205806	0.47839	sgk2a
ENSDARG00000079046	1.25306	0.0207451	0.478519	rabl6a
ENSDARG00000054749	1.58841	0.020761	0.47855	lmo4b
ENSDARG00000037064	0.452795	0.020759	0.478905	galca
ENSDARG00000029353	0.0651246	0.0208682	0.479351	serpine2
ENSDARG00000078106	0.595177	0.0208302	0.479675	ocrl
ENSDARG00000028088	0.712368	0.0208436	0.47969	galk1
ENSDARG00000089480	-1.10905	0.0208639	0.479705	si:dkey-12j5.1
ENSDARG00000091138	1.14598	0.0209096	0.480472	ACTR3
ENSDARG00000099256	0.445803	0.0209546	0.4805	pum1
ENSDARG00000043502	-0.554127	0.020956	0.480515	ccdc124
ENSDARG00000067601	0.0773804	0.0209469	0.480854	arfgap2
ENSDARG00000053518	0.345527	0.0210507	0.481291	adhfe1
ENSDARG00000018425	0.530873	0.0210747	0.481319	si:ch211-175g6.7
ENSDARG00000056338	0.0946023	0.0210412	0.481645	szrd1
ENSDARG00000032175	1.24705	0.0210691	0.481672	puf60a
ENSDARG00000054433	0.2644	0.021119	0.481698	yipf6
ENSDARG00000019874	0.481621	0.0211461	0.481725	hsph1
ENSDARG00000101636	-2.69329	0.0211701	0.481738	zgc:64201
ENSDARG00000077852	0.863966	0.021026	0.481999	samd11
ENSDARG00000101036	-1.61641	0.0211447	0.482078	traf2b
ENSDARG00000068096	1.06842	0.0212306	0.483212	atf5a
ENSDARG00000102808	0.53792	0.0212741	0.483236	calr3b
ENSDARG00000038312	-1.92323	0.0213276	0.483261	rcl1
ENSDARG00000042410	1.3075	0.0212721	0.483589	rab40b
ENSDARG00000038154	-0.144081	0.0213176	0.483613	isca2
ENSDARG00000056704	0.81203	0.0213905	0.48366	RAMP1
ENSDARG00000089055	0.0716356	0.0213902	0.484012	ube2ka
ENSDARG00000062971	-1.14232	0.0213834	0.484364	sdhaf2
ENSDARG00000026712	-0.060786	0.0215496	0.486584	rab5c
ENSDARG00000038693	-0.011585	0.0216062	0.486623	gng7
ENSDARG00000023532	-0.0847766	0.0215334	0.486938	pinx1
ENSDARG00000101317	1.7063	0.021594	0.486975	grinaa
ENSDARG00000040059	0.20804	0.0215918	0.487328	gbp
ENSDARG00000028198	-0.541579	0.0216549	0.487365	ube2v2
ENSDARG00000054272	0.34635	0.0216962	0.487383	caprin1b
ENSDARG00000067718	0.607986	0.0215876	0.487681	si:dkey-3h3.3
ENSDARG00000036040	0.0535579	0.0216483	0.487717	atg13
ENSDARG00000037038	-0.352751	0.0216895	0.487734	psmc6
ENSDARG00000079553	-2.69685	0.0217528	0.488473	cd83
ENSDARG00000053583	0.339119	0.0218467	0.490281	cers6
ENSDARG00000005425	0.0531231	0.0218867	0.491007	wdfy1
ENSDARG00000024124	0.287642	0.0218973	0.491014	sde2
ENSDARG00000018618	-0.0459544	0.0219573	0.491744	cpsf6
ENSDARG00000008020	0.484524	0.0219503	0.492098	med31
ENSDARG00000037967	-1.35557	0.0219925	0.492109	si:dkey-16l2.16
ENSDARG00000044914	0.569708	0.0220088	0.492115	suclg2
ENSDARG00000074858	0.679411	0.0220533	0.492837	stard7
ENSDARG00000091234	-2.25655	0.0220709	0.4932	CU019646.2
ENSDARG00000101543	0.571301	0.0221344	0.493209	strumpellin
ENSDARG00000010279	-0.0903744	0.0221224	0.493562	scamp2
ENSDARG00000070644	-1.24129	0.0221808	0.493929	ttpal
ENSDARG00000098591	-0.0392817	0.0222236	0.494647	tubb4b
ENSDARG00000060522	-0.16792	0.0222486	0.495007	rfk
ENSDARG00000087666	0.305098	0.0223405	0.496085	fibpb
ENSDARG00000068993	-0.243055	0.022344	0.496088	TNFRSF14
ENSDARG00000102538	0.0675874	0.0223314	0.496439	mccc1
ENSDARG00000039265	0.723655	0.0223972	0.496449	arhgap4a
ENSDARG00000043404	1.12621	0.0223272	0.496793	rpp21
ENSDARG00000057234	0.108116	0.0223772	0.496802	chtopa
ENSDARG00000074362	0.539356	0.0224139	0.496806	FUT9
ENSDARG00000074754	-0.769728	0.0224682	0.497163	si:dkey-188i13.9
ENSDARG00000054814	0.815834	0.0225516	0.497877	PTP4A3
ENSDARG00000079133	0.502942	0.0225613	0.497878	si:dkey-10c21.1
ENSDARG00000036577	0.0189023	0.0225319	0.498228	atp6v0cb
ENSDARG00000033855	0.110053	0.0225507	0.498229	rqcd1
ENSDARG00000078866	0.632913	0.0226	0.498233	sdk1a
ENSDARG00000035699	0.11628	0.0226451	0.498588	srp19
ENSDARG00000092680	0.814604	0.0226698	0.49859	si:dkey-58f10.12
ENSDARG00000059150	1.23258	0.0227834	0.498596	tmem107
ENSDARG00000052696	-0.383313	0.0228208	0.498597	bdh2
ENSDARG00000089054	0.491709	0.0228411	0.498599	ube2o
ENSDARG00000059812	1.60374	0.0226679	0.498941	sin3ab
ENSDARG00000059323	-0.0430831	0.0226948	0.498943	rpn1
ENSDARG00000103433	0.0507598	0.0227095	0.498944	rpl14
ENSDARG00000041665	0.75362	0.0227795	0.498946	mkrn1
ENSDARG00000059001	-0.0696754	0.0228092	0.498947	pim2
ENSDARG00000096826	-2.25491	0.0228359	0.498949	si:ch211-278n20.8
ENSDARG00000069545	0.311489	0.0228653	0.49895	atg12
ENSDARG00000025789	-0.804481	0.0231086	0.49896	chd4b
ENSDARG00000029695	0.46527	0.0231698	0.498963	pgp
ENSDARG00000059523	0.282913	0.0227698	0.499297	rims4
ENSDARG00000043342	0.321118	0.0228994	0.499301	gpx3
ENSDARG00000002210	1.27046	0.0229758	0.499303	stk25a
ENSDARG00000016080	0.0923178	0.0231045	0.499307	nob1
ENSDARG00000037884	0.850402	0.0231228	0.499307	rab30
ENSDARG00000100862	-1.1109	0.0231575	0.499308	gprc5c
ENSDARG00000098113	1.49735	0.0231778	0.499309	WSCD1
ENSDARG00000036500	-1.31366	0.0232057	0.49931	fam122b
ENSDARG00000031890	1.20508	0.0232373	0.499311	tcp11l1
ENSDARG00000056075	0.0572809	0.0227569	0.499648	rca2.1
ENSDARG00000002754	1.45745	0.0229477	0.499651	pdcd2l
ENSDARG00000071037	2.54925	0.0229597	0.499651	pex13
ENSDARG00000071065	0.999313	0.023101	0.499653	g6pd
ENSDARG00000032627	-1.01295	0.0231454	0.499654	SCYL2
ENSDARG00000074233	-1.96413	0.0231955	0.499655	pde4bb
ENSDARG00000069009	0.316297	0.023231	0.499655	si:ch211-147a11.3
ENSDARG00000045661	-0.459548	0.0232598	0.499656	irf7
ENSDARG00000003270	-0.308373	0.0229523	0.5	dhps
ENSDARG00000071007	0.734491	0.0230216	0.5	pcgf5a
ENSDARG00000015990	0.913004	0.0230614	0.5	hcfc1a
ENSDARG00000014015	-1.03603	0.023096	0.5	zgc:77086
ENSDARG00000096533	-0.0611209	0.0233507	0.500344	rltgr
ENSDARG00000009001	0.137043	0.0230953	0.500347	pdia6
ENSDARG00000045790	1.18716	0.0230504	0.500348	C4H12orf66
ENSDARG00000036073	0.325748	0.023018	0.500348	cebpg
ENSDARG00000014554	0.378886	0.0233172	0.500688	ppp1r3cb
ENSDARG00000037066	1.87829	0.0233852	0.501374	LGALS8
ENSDARG00000070358	0.465573	0.0236261	0.502729	smim12
ENSDARG00000101982	0.643181	0.0235194	0.50274	spryd3
ENSDARG00000093487	0.820376	0.0237125	0.503063	si:dkey-217f16.2
ENSDARG00000068978	0.23015	0.0236594	0.503067	glo1
ENSDARG00000032866	-0.107633	0.0236258	0.503072	erh
ENSDARG00000069074	0.278886	0.0236004	0.503076	cry2a
ENSDARG00000023878	0.7593	0.0235066	0.503084	stk24b
ENSDARG00000094747	0.0737763	0.0234992	0.503086	si:ch211-197g15.6
ENSDARG00000057481	1.79379	0.0234885	0.503089	RNF157
ENSDARG00000007196	0.36997	0.0236948	0.503406	rae1
ENSDARG00000062359	0.250765	0.0236207	0.503415	scn3b
ENSDARG00000044357	0.12421	0.0235904	0.50342	tbc1d23
ENSDARG00000092693	0.3054	0.0235832	0.503765	tpt1
ENSDARG00000018145	0.304287	0.0238035	0.504076	mid1ip1l
ENSDARG00000009724	0.151884	0.0237706	0.504082	rpn2
ENSDARG00000031761	-0.0149843	0.0238818	0.504401	dab2
ENSDARG00000015352	1.10968	0.0238707	0.504407	lsg1
ENSDARG00000095515	1.77058	0.023834	0.504413	sdccag3
ENSDARG00000038785	0.279663	0.0237967	0.504419	abcf2a
ENSDARG00000016837	0.710072	0.0238797	0.504743	glipr2l
ENSDARG00000102802	0.372399	0.0238579	0.504749	brdt
ENSDARG00000068064	1.39802	0.0239326	0.505413	sirt1
ENSDARG00000014366	0.53073	0.0239555	0.505747	luc7l3
ENSDARG00000079762	0.995681	0.0241119	0.506397	si:dkey-253d23.4
ENSDARG00000105142	0.714146	0.0240804	0.506406	tcirg1b
ENSDARG00000045360	0.664115	0.0241107	0.506739	flj11011l
ENSDARG00000077745	0.187612	0.0240693	0.506748	si:ch73-380l3.2
ENSDARG00000027357	0.30535	0.0240626	0.50709	cd2bp2
ENSDARG00000061946	-0.879694	0.0242152	0.507392	commd4
ENSDARG00000076831	-1.62766	0.0241915	0.507397	iqck
ENSDARG00000043285	0.948481	0.0241814	0.507402	zbtb21
ENSDARG00000021846	0.284617	0.0240614	0.507432	hid1a
ENSDARG00000099833	-0.0512426	0.0242463	0.507723	fbxo7
ENSDARG00000092979	1.07799	0.0243744	0.508701	pias2
ENSDARG00000079848	0.404677	0.0243361	0.508713	gmps
ENSDARG00000078425	1.25955	0.0243013	0.508725	oat
ENSDARG00000075444	0.586323	0.0243728	0.509042	cgref1
ENSDARG00000090386	1.39828	0.0243331	0.509054	cd3eap
ENSDARG00000058828	3.13479	0.024732	0.513298	ccdc51
ENSDARG00000015482	2.05724	0.0247142	0.513316	zgc:171570
ENSDARG00000061862	1.31435	0.0246438	0.513351	myo18ab
ENSDARG00000058100	-0.884016	0.0246153	0.513369	b3gnt3
ENSDARG00000005774	0.731438	0.0247927	0.513621	pl10
ENSDARG00000060199	-0.0919321	0.0247248	0.513639	mrpl18
ENSDARG00000019596	0.110757	0.024707	0.513658	nrd1a
ENSDARG00000039563	1.13633	0.0246788	0.513676	loxl3b
ENSDARG00000068868	0.666226	0.024636	0.513694	nap1l4b
ENSDARG00000013655	-0.0173914	0.0246053	0.513712	tpd52l2b
ENSDARG00000018691	1.17968	0.0248747	0.513907	phf2
ENSDARG00000020984	0.611006	0.0248471	0.513926	slc16a10
ENSDARG00000044627	0.717035	0.0248192	0.513944	alg8
ENSDARG00000007387	0.51779	0.0246892	0.514	irf2a
ENSDARG00000078983	0.678173	0.024866	0.514248	fam118b
ENSDARG00000069420	1.12659	0.0248406	0.514267	trim23
ENSDARG00000006240	2.11865	0.0249021	0.51456	slc27a1a
ENSDARG00000074656	-0.354405	0.0249612	0.514871	ctssb.1
ENSDARG00000031214	0.425642	0.0249426	0.515212	arcn1b
ENSDARG00000053381	2.19113	0.0250452	0.515491	PPAP2A
ENSDARG00000012113	1.36529	0.0250069	0.515512	C19H1orf109
ENSDARG00000054155	0.286759	0.0253342	0.515645	pcna
ENSDARG00000038432	0.10312	0.0251168	0.515789	actr10
ENSDARG00000018553	0.307137	0.0250668	0.51581	ifih1
ENSDARG00000041974	-0.267088	0.0250386	0.515831	brk1
ENSDARG00000100000	-2.23976	0.0250023	0.515852	si:ch211-209l18.8
ENSDARG00000034633	0.280553	0.0253278	0.515982	emc9
ENSDARG00000006963	0.817554	0.0251047	0.516129	cse1l
ENSDARG00000062664	0.802944	0.0253259	0.516319	oxnad1
ENSDARG00000004173	0.246314	0.0252932	0.51634	copa
ENSDARG00000005451	-0.434791	0.0252618	0.516361	gdi2
ENSDARG00000015978	-0.422365	0.0257548	0.516378	COX5B
ENSDARG00000074204	0.701081	0.025232	0.516383	commd6
ENSDARG00000060150	0.257751	0.0252068	0.516404	psmd11a
ENSDARG00000102369	1.53719	0.0251528	0.516426	st3gal2
ENSDARG00000091280	1.03007	0.0253195	0.516656	si:ch211-66k16.27
ENSDARG00000040031	-0.00840994	0.025281	0.516678	tardbp
ENSDARG00000057484	-0.134598	0.0252573	0.516699	srsf2a
ENSDARG00000060594	0.29345	0.0257471	0.51671	hadhab
ENSDARG00000062267	1.24152	0.0257313	0.51672	kdm3b
ENSDARG00000090980	0.238658	0.0252262	0.516721	apof
ENSDARG00000011885	0.496009	0.0257276	0.516731	mrpl19
ENSDARG00000016687	0.504955	0.0252066	0.516743	acadvl
ENSDARG00000062477	0.631165	0.0256963	0.516753	kiaa1549la
ENSDARG00000010400	0.309298	0.0251493	0.516765	lrrfip2
ENSDARG00000060854	0.470248	0.0258787	0.516955	kctd3
ENSDARG00000052419	0.495675	0.025828	0.516998	ankrd12
ENSDARG00000020123	0.453194	0.0257132	0.517064	adck3
ENSDARG00000016117	1.7732	0.0256951	0.517086	exd2
ENSDARG00000096651	0.0508114	0.0259351	0.517241	gpr108
ENSDARG00000098401	-1.5311	0.025925	0.517252	fam136a
ENSDARG00000042282	0.312788	0.0259206	0.517263	itga6a
ENSDARG00000060477	-1.43159	0.025423	0.517264	vps8
ENSDARG00000098075	0.440522	0.0258727	0.517286	sh3bgrl3
ENSDARG00000038703	0.112209	0.025811	0.51733	hkdc1
ENSDARG00000079497	-1.09078	0.0256935	0.517419	C5H8orf4
ENSDARG00000059699	1.08276	0.0258511	0.517617	DNAJC16
ENSDARG00000076554	0.500047	0.025845	0.517628	cdkn1a
ENSDARG00000013795	1.35987	0.0256914	0.517753	hps4
ENSDARG00000074212	0.117544	0.0256618	0.517776	SLC5A10
ENSDARG00000043586	-0.547983	0.025633	0.517799	fas
ENSDARG00000097567	0.731083	0.025688	0.518088	si:dkey-208c12.2
ENSDARG00000101443	0.846908	0.0256591	0.518111	zgc:66014
ENSDARG00000008098	1.40018	0.0256296	0.518135	ifit9
ENSDARG00000089698	-1.50597	0.0255959	0.518158	atf7ip2
ENSDARG00000102184	0.614459	0.0256254	0.518471	mib1
ENSDARG00000053878	0.254771	0.0255725	0.518494	inpp5l
ENSDARG00000057010	-1.75679	0.026015	0.518507	si:dkey-154b15.1
ENSDARG00000093235	-1.24971	0.0255627	0.518519	MPST
ENSDARG00000054837	-1.52652	0.0261148	0.518778	zgc:136870
ENSDARG00000023394	0.805206	0.0260657	0.518802	slc37a2
ENSDARG00000015540	0.101	0.0260572	0.518814	psen2
ENSDARG00000098240	0.37947	0.0255685	0.518831	meis2a
ENSDARG00000033567	0.193301	0.0255612	0.518856	fkbp1ab
ENSDARG00000018693	0.819463	0.0261092	0.519108	cdh2
ENSDARG00000007786	0.678574	0.0255431	0.519193	tmx2b
ENSDARG00000062531	0.458927	0.0262051	0.519365	mapk8ip3
ENSDARG00000090478	1.5531	0.0265128	0.519448	TMEM238
ENSDARG00000029751	-2.16742	0.0255329	0.519531	wbp1lb
ENSDARG00000061757	0.271048	0.0263341	0.519595	rabgap1l
ENSDARG00000033184	0.192107	0.0263008	0.51962	prkar2aa
ENSDARG00000055784	0.0877683	0.0262663	0.519645	ptpn3
ENSDARG00000060392	0.204619	0.0262453	0.51967	ash2l
ENSDARG00000020149	1.67478	0.0262025	0.519695	acoxl
ENSDARG00000042534	-0.960185	0.0266003	0.5197	rsrc2
ENSDARG00000017811	-1.0736	0.026171	0.51972	si:ch211-210c8.6
ENSDARG00000100363	0.429811	0.0265695	0.519724	dcun1d5
ENSDARG00000101362	0.986381	0.0265092	0.519774	mibp
ENSDARG00000100519	0.58248	0.0264724	0.519799	spop
ENSDARG00000007791	0.303156	0.0263872	0.519874	ppp2r1a
ENSDARG00000036179	1.22361	0.0263523	0.519899	myo1ea
ENSDARG00000037100	-2.44367	0.0263236	0.519924	ankrd10a
ENSDARG00000069941	0.242161	0.0262959	0.519949	TDP2
ENSDARG00000036575	2.76777	0.0262613	0.519975	CU424462.1
ENSDARG00000099514	-1.90655	0.0265873	0.520025	HIST1H2BA
ENSDARG00000053110	-1.07709	0.0261879	0.520025	pkib
ENSDARG00000077047	0.213512	0.026564	0.52005	ptprnb
ENSDARG00000036060	1.73737	0.0264963	0.520101	exosc6
ENSDARG00000041921	-0.223071	0.0264708	0.520126	hsbp1b
ENSDARG00000012261	0.70262	0.0264405	0.520151	eftud2
ENSDARG00000012899	-2.46055	0.0263779	0.520202	ddx49
ENSDARG00000052674	0.0909519	0.0265595	0.520376	csnk1a1
ENSDARG00000005908	-1.19966	0.0264536	0.520453	clk4b
ENSDARG00000039666	0.36399	0.0264404	0.520479	tsta3
ENSDARG00000042124	0.622501	0.0266448	0.520625	si:dkey-4e7.3
ENSDARG00000032405	-0.0348622	0.0264389	0.520807	CKAP4
ENSDARG00000017571	0.514877	0.0267149	0.520898	mccc2
ENSDARG00000001169	0.682054	0.0267035	0.521223	hsd17b8
ENSDARG00000001470	1.29443	0.0267027	0.521549	mhc1zea
ENSDARG00000057706	0.766853	0.0268171	0.521793	si:ch211-137i24.10
ENSDARG00000090814	2.18251	0.0267824	0.52182	si:dkey-18a10.3
ENSDARG00000079516	0.112746	0.0267923	0.522118	cisd1
ENSDARG00000074136	-0.566144	0.026849	0.522713	zgc:163136
ENSDARG00000004616	0.658451	0.0269024	0.523632	mtmr2
ENSDARG00000041397	0.0268761	0.0270288	0.523869	eif2b2
ENSDARG00000101367	-0.865118	0.0269573	0.523928	si:ch73-193i22.1
ENSDARG00000104396	0.380064	0.0270175	0.524194	trim25
ENSDARG00000029931	0.503136	0.0269721	0.524224	atp13a1
ENSDARG00000068484	1.36375	0.0270796	0.524458	RNF112
ENSDARG00000059606	0.529426	0.0270093	0.524519	ccdc84
ENSDARG00000078389	-0.517003	0.0270926	0.524752	si:dkey-188i13.7
ENSDARG00000101942	1.15716	0.0270558	0.524783	si:dkey-260j18.2
ENSDARG00000071396	0.0893706	0.0271413	0.525046	timm23
ENSDARG00000098405	0.408396	0.0271861	0.525309	map3k1
ENSDARG00000044267	0.18584	0.0271777	0.52534	sumo1
ENSDARG00000017400	-2.14597	0.0271817	0.525633	klf1
ENSDARG00000032816	0.44232	0.0272487	0.526218	tm7sf2
ENSDARG00000101813	0.127834	0.0273171	0.526478	nap1l1
ENSDARG00000069116	-1.24956	0.0274331	0.526703	timm10
ENSDARG00000046132	-0.0830267	0.0273435	0.526769	dynlt3
ENSDARG00000034270	-0.932339	0.0273079	0.526802	ogdha
ENSDARG00000045075	0.477902	0.0274707	0.526961	tmem106a
ENSDARG00000089791	0.284256	0.0274619	0.526994	slc25a32a
ENSDARG00000003145	-0.976068	0.0274324	0.527027	CLMP
ENSDARG00000078686	-0.014849	0.0273048	0.527127	arl8a
ENSDARG00000058824	0.304513	0.0275159	0.52725	mrpl4
ENSDARG00000019451	-0.0934606	0.0274673	0.527284	pcsk2
ENSDARG00000074571	1.53071	0.0274106	0.527351	gpaa1
ENSDARG00000021987	-0.974299	0.0275795	0.527506	plecb
ENSDARG00000015793	-0.159953	0.0274002	0.527675	creb3l1
ENSDARG00000045166	0.572363	0.0275661	0.527829	bhlha15
ENSDARG00000013329	-0.000664019	0.0275608	0.528152	ttc5
ENSDARG00000056085	-0.246959	0.027676	0.528371	mob4
ENSDARG00000075504	0.200859	0.0276154	0.528406	DTX3L
ENSDARG00000057672	0.0184163	0.027738	0.528624	ppapdc1b
ENSDARG00000002305	0.0735294	0.0277075	0.528659	me3
ENSDARG00000104187	0.753177	0.0276609	0.528694	si:ch211-69m16.2
ENSDARG00000037108	-0.0803417	0.0277701	0.528911	pfdn6
ENSDARG00000095579	-0.32055	0.0277245	0.528946	FIS1
ENSDARG00000068156	0.28478	0.0277858	0.529197	chchd7
ENSDARG00000013667	0.676287	0.0279191	0.530662	tbck
ENSDARG00000069175	-0.0175289	0.0279026	0.530699	vps4b
ENSDARG00000021143	0.0400858	0.0279697	0.530947	rtn1b
ENSDARG00000016318	0.886213	0.0279135	0.530984	med7
ENSDARG00000059177	0.759347	0.0280175	0.531515	tax1bp3
ENSDARG00000045733	-0.681527	0.0280291	0.531799	ciapin1
ENSDARG00000069438	0.191801	0.0280131	0.531837	neurl1aa
ENSDARG00000071032	2.10754	0.0280933	0.532385	pnkd
ENSDARG00000080508	-1.90611	0.0282828	0.532491	dre-mir-125c
ENSDARG00000057626	1.45936	0.0282444	0.53253	josd2
ENSDARG00000025576	0.964309	0.0282711	0.532812	mkln1
ENSDARG00000037501	1.98343	0.028235	0.532851	aasdhppt
ENSDARG00000031164	-0.268793	0.0283321	0.533053	tuba8l2
ENSDARG00000025404	0.173852	0.0282237	0.533172	ube2g2
ENSDARG00000052851	0.312457	0.0282121	0.533213	golph3
ENSDARG00000055101	0.842029	0.0283234	0.533373	hmox2a
ENSDARG00000011360	1.08457	0.0282193	0.533494	nfatc2ip
ENSDARG00000103684	0.999379	0.028203	0.533535	ap4e1
ENSDARG00000092610	0.367769	0.0281814	0.533575	lamp1
ENSDARG00000103937	-1.49983	0.0283968	0.533613	ndrg4
ENSDARG00000031202	-1.65538	0.0282021	0.533857	alg11
ENSDARG00000096863	-0.0958731	0.0283779	0.533934	si:ch73-380l3.4
ENSDARG00000033871	2.46584	0.0284578	0.534793	derl3
ENSDARG00000024717	-0.00143997	0.028495	0.535372	selenbp1
ENSDARG00000063578	0.201418	0.0285411	0.53565	DGKI
ENSDARG00000016415	1.23275	0.0287297	0.536033	dhtkd1
ENSDARG00000030765	-0.207213	0.0286383	0.536163	hadh
ENSDARG00000014556	-0.196802	0.0287236	0.536353	serpinb1l3
ENSDARG00000054060	-0.321591	0.0286622	0.53644	pof1b
ENSDARG00000004939	0.659632	0.0286324	0.536483	mtdhb
ENSDARG00000015472	0.681072	0.0288659	0.536499	gpc4
ENSDARG00000026531	-0.406058	0.0287729	0.536585	alcama
ENSDARG00000070076	-0.792844	0.0287694	0.536607	actr2b
ENSDARG00000091215	-0.386185	0.0287205	0.536673	rpz2
ENSDARG00000055945	0.751895	0.0286916	0.536716	asph
ENSDARG00000031560	0.215507	0.0288837	0.536773	srpk1b
ENSDARG00000036057	0.152358	0.0286125	0.536804	tradd
ENSDARG00000036995	-0.147418	0.0288563	0.536817	lsm6
ENSDARG00000100072	-0.0244767	0.0286014	0.536826	mgrn1a
ENSDARG00000093406	0.336085	0.0290111	0.536917	C19H6orf62
ENSDARG00000098786	0.278346	0.0287112	0.536993	rangrf
ENSDARG00000099078	-0.118023	0.0289464	0.537004	SLC29A2
ENSDARG00000056204	-1.35328	0.0288879	0.537048	GIN1
ENSDARG00000098114	0.110771	0.028842	0.537136	ctsa
ENSDARG00000039887	-0.674875	0.0290421	0.53719	c1qbp
ENSDARG00000099373	2.63288	0.0289821	0.537234	zgc:158320
ENSDARG00000034056	0.152008	0.0289774	0.537278	csnk1g2b
ENSDARG00000045399	0.0430243	0.028931	0.537322	cct5
ENSDARG00000077463	0.34619	0.0288237	0.537455	LEPROT
ENSDARG00000051957	0.0650615	0.0289801	0.537552	selm
ENSDARG00000025554	-0.202826	0.029143	0.537691	WDR83OS
ENSDARG00000019588	0.359962	0.0291671	0.537964	chico
ENSDARG00000096457	0.0392921	0.0291389	0.538008	si:dkey-118j18.2
ENSDARG00000059653	0.857979	0.0291332	0.538325	kdm2aa
ENSDARG00000103551	-0.783169	0.0291325	0.538643	rnf213b
ENSDARG00000074271	-0.0100617	0.0292216	0.538824	wrb
ENSDARG00000053370	-0.73848	0.0292544	0.539095	eif3jb
ENSDARG00000006691	0.0511221	0.0294077	0.539497	rpl12
ENSDARG00000033227	-1.82558	0.0293833	0.539543	lect2l
ENSDARG00000016516	-0.6748	0.0293056	0.539636	rbm8a
ENSDARG00000103155	0.56863	0.0293997	0.539813	ext1a
ENSDARG00000004843	-0.00172432	0.0293758	0.539859	foxp1a
ENSDARG00000018953	-1.82524	0.0293455	0.539906	gclm
ENSDARG00000019093	-2.49251	0.0293002	0.539953	si:ch73-160i9.2
ENSDARG00000055027	1.38774	0.0294951	0.540035	pomt2
ENSDARG00000004078	1.60667	0.0293671	0.540176	acsl4a
ENSDARG00000008141	0.706371	0.0294832	0.540351	rbl1
ENSDARG00000009607	1.03799	0.0295293	0.540888	ccnc
ENSDARG00000102795	0.386265	0.0295514	0.541156	tob2
ENSDARG00000036764	0.176774	0.0295896	0.541424	hax1
ENSDARG00000040291	-0.658023	0.0297233	0.541546	cadm4
ENSDARG00000014218	-2.53429	0.029722	0.54186	mecp2
ENSDARG00000077090	-2.42318	0.0296786	0.541909	PLXNB2
ENSDARG00000002016	-1.18704	0.0296435	0.541983	ppil2
ENSDARG00000033537	-1.58361	0.0297793	0.542078	p4ha1a
ENSDARG00000104031	-0.977794	0.0297658	0.542102	mrpl33
ENSDARG00000100263	-3.21405	0.0297136	0.542176	C6H3orf18
ENSDARG00000000018	1.53324	0.029677	0.542225	nrf1
ENSDARG00000041623	0.248543	0.0298205	0.542343	mt2
ENSDARG00000076861	0.551062	0.0296719	0.542541	tmem79b
ENSDARG00000016443	-0.37607	0.0299162	0.543138	eif3c
ENSDARG00000070278	0.876682	0.0299605	0.543378	mettl14
ENSDARG00000059936	0.0135928	0.0299513	0.543403	HERC4
ENSDARG00000068995	-0.084329	0.0298942	0.543453	zgc:101846
ENSDARG00000029112	1.47283	0.0298833	0.543478	gem
ENSDARG00000016977	0.344448	0.030108	0.54472	snx27b
ENSDARG00000059972	0.410701	0.0300906	0.545035	raly
ENSDARG00000042823	0.170928	0.0300534	0.545087	spcs2
ENSDARG00000053496	-1.20368	0.0301991	0.545193	gemin8
ENSDARG00000095643	1.67456	0.0300767	0.54535	si:dkey-253d23.3
ENSDARG00000028192	0.419737	0.0302245	0.545455	cradd
ENSDARG00000019459	0.755455	0.0301963	0.545507	elf2a
ENSDARG00000068262	0.0726529	0.0301519	0.545559	vamp5
ENSDARG00000058207	0.76771	0.0301909	0.545821	abi2a
ENSDARG00000044083	0.0050081	0.0303388	0.546552	peli1b
ENSDARG00000074688	0.696704	0.0303181	0.546866	fbrs
ENSDARG00000012820	-0.0388269	0.0304693	0.547278	nop56
ENSDARG00000059856	3.47854	0.0304933	0.547537	alkbh2
ENSDARG00000021938	0.86388	0.0306758	0.547551	smad9
ENSDARG00000045228	-1.19562	0.030663	0.547578	stub1
ENSDARG00000042496	-0.254093	0.0304597	0.547592	parp12a
ENSDARG00000004687	0.275174	0.0307388	0.547727	acaa1
ENSDARG00000030781	0.46341	0.030713	0.547782	acads
ENSDARG00000056903	0.206754	0.0305483	0.547796	mrpl13
ENSDARG00000088091	0.146675	0.030662	0.547891	pfn1
ENSDARG00000100057	0.570028	0.0304575	0.547906	PPFIBP1
ENSDARG00000036895	0.0253706	0.0306278	0.547945	dap1b
ENSDARG00000079382	0.631677	0.0307262	0.548039	hdx
ENSDARG00000091962	1.18789	0.030709	0.548093	RUNDC1
ENSDARG00000005179	1.35047	0.0306521	0.548203	C17H14orf159
ENSDARG00000061736	-0.937905	0.0304559	0.54822	ank3a
ENSDARG00000056156	0.798268	0.0307986	0.548241	npdc1b
ENSDARG00000078169	0.891178	0.0306232	0.548258	cacna2d2b
ENSDARG00000042116	2.54387	0.0306031	0.548313	trim35-40
ENSDARG00000098660	-1.33137	0.0305844	0.548341	TSTD2
ENSDARG00000092158	0.325136	0.0304476	0.548535	cbx3b
ENSDARG00000032619	-0.0099591	0.030789	0.548552	tob1a
ENSDARG00000096749	-1.83127	0.030617	0.548571	C12H17orf89
ENSDARG00000011299	-0.0960341	0.0309552	0.549264	blzf1
ENSDARG00000051793	-2.39537	0.0309178	0.54932	zgc:113426
ENSDARG00000002546	-1.40331	0.0309407	0.549575	rundc3ab
ENSDARG00000016143	0.479579	0.030917	0.549631	xiap
ENSDARG00000027825	0.363809	0.0310307	0.550085	naa50
ENSDARG00000054318	1.44948	0.0311316	0.550536	stk33
ENSDARG00000096304	-1.01151	0.0311008	0.550594	btr31
ENSDARG00000035914	0.0404113	0.0311308	0.550847	tmem167a
ENSDARG00000099913	-0.173788	0.0310804	0.550905	snrnp35
ENSDARG00000003380	0.0634718	0.0311863	0.551043	PAOX
ENSDARG00000038917	-1.92839	0.031183	0.551354	rad50
ENSDARG00000007867	0.179288	0.031258	0.551549	dazap2
ENSDARG00000073837	0.492931	0.0312745	0.551802	senp2
ENSDARG00000036438	-0.546765	0.0312409	0.55186	ndufv1
ENSDARG00000052341	1.23896	0.0313179	0.552054	sgcb
ENSDARG00000103149	0.862915	0.031351	0.552306	cog6
ENSDARG00000017119	0.543496	0.0314035	0.552809	vps37a
ENSDARG00000059658	-2.80166	0.0315074	0.552941	mrm1
ENSDARG00000058225	-0.59124	0.0314287	0.55306	arpc4l
ENSDARG00000028614	0.269442	0.0313956	0.55312	mospd1
ENSDARG00000070028	0.493282	0.0315231	0.553191	tmem41aa
ENSDARG00000070472	0.0961157	0.0314915	0.553251	ARF5
ENSDARG00000096315	-1.53325	0.0314474	0.553311	si:ch73-367p23.6
ENSDARG00000038076	0.0486198	0.0314784	0.553561	romo1
ENSDARG00000092833	1.60123	0.031596	0.554001	si:dkeyp-1h4.8
ENSDARG00000042555	-1.20489	0.0316163	0.554251	dym
ENSDARG00000075376	-0.913212	0.0317153	0.555618	sgsm1b
ENSDARG00000003570	0.295666	0.0317455	0.555866	hsp90b1
ENSDARG00000014817	-0.455009	0.0318167	0.556362	ranbp1
ENSDARG00000039007	0.0994339	0.031833	0.556609	eno3
ENSDARG00000098121	-1.65733	0.0317983	0.556672	si:ch73-14h10.4
ENSDARG00000013926	1.12499	0.0318725	0.556856	slc16a9a
ENSDARG00000077284	1.01001	0.0320825	0.557032	gdpd5a
ENSDARG00000055740	0.776929	0.0319352	0.55704	2022-03-09
ENSDARG00000014474	-0.295702	0.0319085	0.557103	yipf1
ENSDARG00000092546	0.188173	0.031971	0.557286	pdap1a
ENSDARG00000037929	0.108746	0.0320787	0.557341	strada
ENSDARG00000003931	0.053285	0.03192	0.55735	cndp2
ENSDARG00000054312	0.306318	0.0320547	0.557404	slc38a6
ENSDARG00000035652	0.430623	0.032076	0.55765	sat1a.1
ENSDARG00000061177	0.0154201	0.0320438	0.557714	mov10b.1
ENSDARG00000075972	0.683102	0.0321357	0.557831	csrnp2
ENSDARG00000105118	0.0889277	0.0320407	0.558023	zgc:171566
ENSDARG00000103364	0.14088	0.0320318	0.558056	cs
ENSDARG00000025555	0.496447	0.0321606	0.558075	ormdl3
ENSDARG00000092717	0.981338	0.0320291	0.558088	si:ch211-91g3.4
ENSDARG00000032458	0.839296	0.0322392	0.558872	mark2b
ENSDARG00000074131	0.159877	0.0323145	0.559669	kif5ba
ENSDARG00000063031	-0.955072	0.0323366	0.559912	rad54l2
ENSDARG00000052690	0.523465	0.0324207	0.560088	arrdc3a
ENSDARG00000040890	-0.918225	0.0323625	0.560155	fdps
ENSDARG00000095090	0.848697	0.0324948	0.560198	tspan37
ENSDARG00000033707	0.148951	0.0324741	0.560264	jade1
ENSDARG00000052701	-1.82127	0.0324263	0.560331	smpd2b
ENSDARG00000044298	0.810894	0.0324127	0.560397	phax
ENSDARG00000069484	-1.00731	0.0324867	0.560506	dab2ipa
ENSDARG00000070801	0.764543	0.0324648	0.560573	opa1
ENSDARG00000024954	-0.011488	0.0327117	0.561336	tmed4
ENSDARG00000094809	0.268995	0.0326492	0.561471	ms4a17a.14
ENSDARG00000007359	-0.00648244	0.032772	0.561509	UBL4A
ENSDARG00000102572	-0.50827	0.0325924	0.561538	si:ch211-260e23.9
ENSDARG00000018574	0.843151	0.0327485	0.561543	sf3b4
ENSDARG00000071424	-1.00537	0.0327325	0.561576	ap3d1
ENSDARG00000087277	0.126938	0.032706	0.561644	selj
ENSDARG00000021209	1.66364	0.0326342	0.561779	kctd9a
ENSDARG00000051956	0.265719	0.0327015	0.561952	isca1
ENSDARG00000055912	0.715288	0.0328649	0.562227	nipa2
ENSDARG00000058287	-0.0592192	0.0326936	0.56226	gpalpp1
ENSDARG00000007081	0.8397	0.0328833	0.562466	pias4a
ENSDARG00000061120	0.13256	0.0328617	0.562534	slc43a2b
ENSDARG00000084500	-3.30259	0.0328561	0.562842	SNORD52
ENSDARG00000094258	0.119674	0.0332625	0.562871	commd9
ENSDARG00000038141	0.0943158	0.0330446	0.563043	atf4b
ENSDARG00000053026	-0.0726199	0.0332492	0.563175	kif19
ENSDARG00000052411	2.03558	0.0332415	0.563209	si:dkey-71l1.1
ENSDARG00000096080	-1.4742	0.0331104	0.563212	si:ch211-179l5.6
ENSDARG00000041565	-1.1088	0.0332258	0.563243	tnfaip1
ENSDARG00000095789	-2.82647	0.0329552	0.56325	ccr8.1
ENSDARG00000036414	1.07685	0.0332002	0.563312	CU019646.1
ENSDARG00000040841	0.558355	0.0330339	0.56335	adra2a
ENSDARG00000086173	-0.0797109	0.0330115	0.563419	relb
ENSDARG00000054076	-2.46762	0.0331368	0.563449	tatdn3
ENSDARG00000016345	-0.0816133	0.0331084	0.563518	ncoa5
ENSDARG00000045846	-0.149734	0.0332225	0.563548	osgep
ENSDARG00000003068	0.81264	0.0331957	0.563617	gorasp1
ENSDARG00000013828	1.67908	0.0333195	0.563646	snx13
ENSDARG00000044241	1.34633	0.0330193	0.563656	dram2b
ENSDARG00000076002	-1.30466	0.0331627	0.563686	osbpl5
ENSDARG00000030177	0.341005	0.0330103	0.563725	uchl3
ENSDARG00000007279	-0.0981613	0.0329809	0.56376	yipf5
ENSDARG00000005318	-0.0991395	0.0333841	0.563778	stam2
ENSDARG00000054771	1.27165	0.0333737	0.563813	ghra
ENSDARG00000038567	-0.238219	0.0331	0.563824	tsr3
ENSDARG00000076379	0.813339	0.0333359	0.563881	nsmce2
ENSDARG00000055903	0.125461	0.0331726	0.563922	luc7l
ENSDARG00000014058	-2.73057	0.03337	0.564116	rab36
ENSDARG00000040584	1.15911	0.0334355	0.564282	n6amt2
ENSDARG00000002880	1.69714	0.0335545	0.565521	ccdc132
ENSDARG00000062973	0.354178	0.0335313	0.565591	ttll7
ENSDARG00000071566	1.3123	0.0335634	0.565754	ppp1cab
ENSDARG00000058597	-1.05877	0.033554	0.565825	nt5c3a
ENSDARG00000030532	-0.442788	0.0336144	0.566255	ARHGEF12
ENSDARG00000060280	0.761858	0.0337435	0.56722	pde9a
ENSDARG00000062024	-0.0363768	0.0336775	0.567292	kif1ab
ENSDARG00000007526	0.0389363	0.0338102	0.56738	ndufs2
ENSDARG00000087759	-1.26255	0.0337578	0.567452	cnih4
ENSDARG00000078729	0.479542	0.0337233	0.567524	ackr4a
ENSDARG00000027465	2.0859	0.0338273	0.567611	rmnd1
ENSDARG00000014875	0.32782	0.0338004	0.567683	abi2b
ENSDARG00000069324	0.461903	0.0339037	0.568376	vps53
ENSDARG00000090716	-0.0550909	0.0339305	0.568607	cltcb
ENSDARG00000099918	-1.48487	0.0339849	0.569067	arl4aa
ENSDARG00000007764	0.826694	0.0340371	0.569259	klhdc10
ENSDARG00000095464	0.17703	0.0340189	0.569296	zgc:66350
ENSDARG00000027595	-0.221943	0.0339763	0.56937	selt1b
ENSDARG00000062562	0.476043	0.0340887	0.569755	egln2
ENSDARG00000007461	1.44938	0.0341185	0.569984	srgap1
ENSDARG00000018593	0.230133	0.0341592	0.570213	parp16
ENSDARG00000059060	1.05223	0.0341937	0.570441	lgalsla
ENSDARG00000090847	0.222754	0.0342641	0.570594	si:ch211-209l18.4
ENSDARG00000087099	-1.87574	0.0342098	0.57067	si:ch73-106k19.5
ENSDARG00000069157	-1.47269	0.0342393	0.570898	tmem135
ENSDARG00000012353	0.469482	0.0344206	0.572641	vipr2
ENSDARG00000099908	1.20115	0.0344543	0.572867	MTFP1
ENSDARG00000094695	0.45979	0.0344177	0.572944	si:dkey-204f11.64
ENSDARG00000079672	-1.05161	0.0345999	0.573996	eftud1
ENSDARG00000019709	-2.42014	0.0345849	0.574074	rhoua
ENSDARG00000051939	0.0768418	0.0345889	0.574299	pcxb
ENSDARG00000089362	0.713317	0.0345745	0.574378	grn1
ENSDARG00000057688	0.273398	0.034569	0.574682	ical1
ENSDARG00000031971	0.329045	0.0347034	0.574974	kdelc1
ENSDARG00000079973	-1.6765	0.0347967	0.575039	pus10
ENSDARG00000029722	0.17176	0.0347516	0.575119	hmgb2a
ENSDARG00000004115	0.986847	0.034722	0.575198	mgat4b
ENSDARG00000088388	-2.00969	0.034674	0.575277	si:ch73-6l19.2
ENSDARG00000057853	-0.101117	0.0347749	0.575342	atp6v0ca
ENSDARG00000062147	0.055805	0.0347374	0.575422	otc
ENSDARG00000098766	-0.803654	0.0348269	0.575789	pcxa
ENSDARG00000081270	-0.239406	0.0349293	0.576155	rn7sk
ENSDARG00000063292	0.621119	0.0349065	0.576236	ssuh2rs1
ENSDARG00000037091	-2.90364	0.0349161	0.576458	asah1a
ENSDARG00000062962	-1.36352	0.0348934	0.576539	kmt2ba
ENSDARG00000054805	-0.258786	0.0349803	0.576903	btr09
ENSDARG00000054539	1.07776	0.0350877	0.578174	LRP10
ENSDARG00000028321	-0.0780156	0.0352651	0.57837	synj2bp
ENSDARG00000102226	0.332722	0.0351187	0.578395	gpr19
ENSDARG00000043371	-0.0904525	0.0353238	0.578508	mdh2
ENSDARG00000098361	-0.195271	0.0351832	0.578534	nudcd3
ENSDARG00000088166	-1.36563	0.0352582	0.578672	zgc:174354
ENSDARG00000029544	0.104808	0.0352138	0.578755	id2b
ENSDARG00000001788	-0.023467	0.0353236	0.57881	atp5o
ENSDARG00000089227	-0.781748	0.0351587	0.578837	C25HXorf38
ENSDARG00000054980	-1.47594	0.0351515	0.578878	ebna1bp2
ENSDARG00000014727	0.543185	0.035237	0.578975	acox1
ENSDARG00000089767	0.518868	0.0353053	0.579112	rnf130
ENSDARG00000102909	-3.42307	0.0353516	0.579249	snoMBII-202
ENSDARG00000004023	-0.0234819	0.0355402	0.579958	isl1
ENSDARG00000039338	-1.04639	0.0355402	0.58026	gadd45gip1
ENSDARG00000007496	-0.0231473	0.0354875	0.580427	ufl1
ENSDARG00000076518	1.42578	0.0355331	0.580561	mettl1
ENSDARG00000103466	-2.39215	0.0355034	0.580645	ccl35.1
ENSDARG00000071594	1.24085	0.0354859	0.580729	TIMM21
ENSDARG00000007065	-0.298152	0.0355311	0.580863	mrps18b
ENSDARG00000027826	-0.174777	0.035478	0.581032	hdhd1
ENSDARG00000069807	1.36171	0.0356877	0.581733	zdhhc18a
ENSDARG00000087206	-0.294955	0.0357273	0.58195	CCT2
ENSDARG00000057562	1.37798	0.0358487	0.582816	polr3c
ENSDARG00000097537	0.0504335	0.0359116	0.582946	wwp1
ENSDARG00000070116	0.82581	0.0358412	0.583118	nit1
ENSDARG00000101710	0.980172	0.0357993	0.583204	arid1aa
ENSDARG00000028721	0.682268	0.0358931	0.583247	mapk14b
ENSDARG00000007836	0.920659	0.0359756	0.583376	ctsla
ENSDARG00000090901	-0.645887	0.0358411	0.58342	si:ch211-256e16.11
ENSDARG00000075984	0.775702	0.0358913	0.583549	hsbp1l1
ENSDARG00000092493	0.182115	0.0359993	0.583591	si:dkeyp-44a8.2
ENSDARG00000059725	-0.476191	0.0359683	0.583678	hypk
ENSDARG00000016649	0.64482	0.0360308	0.583806	akr7a3
ENSDARG00000028699	1.63166	0.0361459	0.583848	crkl
ENSDARG00000099747	1.25038	0.0360542	0.584021	OSBPL10
ENSDARG00000041040	2.69014	0.0361495	0.584062	piga
ENSDARG00000035329	0.43945	0.0361213	0.584148	capns1a
ENSDARG00000003818	0.435832	0.0361096	0.584192	prkag1
ENSDARG00000012407	0.167672	0.0360901	0.584235	mgat1a
ENSDARG00000102772	0.985604	0.036453	0.58478	klhdc3
ENSDARG00000053129	-0.553317	0.0364213	0.584867	carhsp1
ENSDARG00000037919	-0.751879	0.0363801	0.584954	rbbp6
ENSDARG00000074686	0.559957	0.0364715	0.584992	mgea5
ENSDARG00000006332	0.629059	0.0363491	0.585041	snx14
ENSDARG00000025032	-0.049065	0.0364459	0.585079	nr3c1
ENSDARG00000076679	-1.49854	0.0363241	0.585128	RAI1
ENSDARG00000054400	0.0862236	0.0363993	0.585166	si:ch211-198n5.11
ENSDARG00000103566	-0.262434	0.0363017	0.585216	tomm20
ENSDARG00000037495	-0.0330651	0.0363655	0.585253	rtn4rl2b
ENSDARG00000044899	0.336014	0.0362736	0.585259	tmem183a
ENSDARG00000036386	-0.0296749	0.036257	0.585303	rbm4.1
ENSDARG00000035532	2.65042	0.0363447	0.585341	zgc:110329
ENSDARG00000070502	-1.96752	0.0363164	0.585428	ENSDARG00000070502
ENSDARG00000100199	-0.825673	0.0368417	0.58731	si:ch1073-185p12.2
ENSDARG00000070037	0.182612	0.0369263	0.587342	rgs8
ENSDARG00000014717	0.419732	0.0369888	0.587462	ENSDARG00000014717
ENSDARG00000022372	-0.0604628	0.0367727	0.587487	kng1
ENSDARG00000044584	-1.97988	0.0369734	0.587506	tex261
ENSDARG00000033251	0.172758	0.0368479	0.587519	osbpl3a
ENSDARG00000099875	1.20406	0.036938	0.587551	CU469093.1
ENSDARG00000007745	-0.156819	0.0367427	0.587576	uqcrfs1
ENSDARG00000024744	0.0207936	0.0368229	0.587608	dpp6b
ENSDARG00000070515	2.13232	0.0369196	0.587639	si:dkeyp-52c3.5
ENSDARG00000102261	-1.32957	0.0368111	0.587652	RSPH1
ENSDARG00000016871	0.0274975	0.0367891	0.587697	smarce1
ENSDARG00000095459	0.234305	0.0368848	0.587728	si:ch211-191j22.3
ENSDARG00000030656	0.464114	0.036659	0.587755	2022-09-03
ENSDARG00000093182	0.0481057	0.0367667	0.587786	eif2ak1
ENSDARG00000055976	-0.910096	0.0367375	0.587876	pecr
ENSDARG00000044601	0.0741279	0.0369051	0.587937	rtn4a
ENSDARG00000075831	1.23206	0.0366872	0.587965	slc7a8b
ENSDARG00000020239	0.547921	0.0372674	0.588058	lpin1
ENSDARG00000008377	-1.01197	0.0372485	0.588147	epn2
ENSDARG00000060222	0.840691	0.036729	0.588175	scn1ba
ENSDARG00000086037	0.984994	0.0373197	0.588265	jam3a
ENSDARG00000027609	0.190688	0.037262	0.588353	HPN
ENSDARG00000063218	0.595724	0.0373773	0.588383	ppm1la
ENSDARG00000004405	0.652196	0.0372435	0.588442	snx10a
ENSDARG00000039719	-1.02444	0.0373225	0.588471	mrps26
ENSDARG00000015552	0.435347	0.0374353	0.5885	phactr4a
ENSDARG00000037061	-0.0457255	0.0370975	0.588592	aldh9a1b
ENSDARG00000040286	-1.0395	0.0373731	0.588677	ubl7b
ENSDARG00000022418	0.567694	0.0370664	0.588681	faf1
ENSDARG00000037203	0.932006	0.0372414	0.588738	insig2
ENSDARG00000009350	-0.0701757	0.0374271	0.588794	atg3
ENSDARG00000032319	0.33388	0.0371235	0.588799	mest
ENSDARG00000054454	0.620208	0.0372211	0.588827	epha4a
ENSDARG00000056307	-0.0152845	0.0370869	0.588889	znf706
ENSDARG00000089019	0.678618	0.0371936	0.588917	si:ch211-175m2.5
ENSDARG00000086881	0.0250479	0.0372364	0.589034	IER2
ENSDARG00000101216	-0.362208	0.037427	0.589089	meaf6
ENSDARG00000076425	0.907703	0.0372154	0.589124	lrrc29
ENSDARG00000068177	0.914023	0.037499	0.589205	pak2a
[truncated: 29,917 more rows]

## Sheet: KEGG pathway
Term	Overlap	P-value	Adjusted P-value	Old P-value	Old Adjusted P-value	Z-score	Combined Score	Genes
Protein processing in endoplasmic reticulum	10/176	2.08474e-09	1.23e-07	1.01466e-07	5.98652e-06	-5.27744	105.489	cryaa;hspa5;derl2;hsp70.1;hsp70.3;dnajb1b;sec61a1;hspbp1;hsp90aa1.2;hsp90aa1.1
NOD-like receptor signaling pathway	4/148	0.00294573	0.0681505	0.0134626	0.264764	-1.53816	8.96349	txnipa;jun;hsp90aa1.2;hsp90aa1.1
Protein export	2022-02-22	0.00346528	0.0681505	0.00930984	0.264764	-13.397	75.8935	hspa5;sec61a1
Tyrosine metabolism	1932-02-01	0.00725072	0.106948	0.0182103	0.268602	-25.2976	124.633	got2b;adh5
Ferroptosis	1945-02-01	0.0139955	0.137623	0.0333882	0.328317	-25.0534	106.953	map1lc3b;slc3a2b
Fatty acid degradation	1945-02-01	0.0139955	0.137623	0.0333882	0.328317	-19.1769	81.8664	hadhb;adh5
Phenylalanine, tyrosine and tryptophan biosynthesis	2022-01-06	0.0237642	0.200298	0.0422543	0.356144	-19.9246	74.5095	got2b
Vitamin B6 metabolism	2022-01-08	0.031561	0.232762	0.0540047	0.398285	-40.1998	138.924	pnpo
Glycolysis / Gluconeogenesis	1977-02-01	0.0381127	0.24985	0.0842935	0.539987	-4.58156	14.9689	adh5;pgm1
MAPK signaling pathway	4/362	0.0572281	0.323935	0.184899	0.539987	7	-20.025	jun;hsp70.1;hsp70.3;dusp1
Phenylalanine metabolism	2022-01-16	0.062138	0.323935	0.0996203	0.539987	-12.0554	33.4947	got2b
Progesterone-mediated oocyte maturation	2/107	0.0684605	0.323935	0.143942	0.539987	-13.7114	36.7671	hsp90aa1.2;hsp90aa1.1
Nitrogen metabolism	2022-01-19	0.0733569	0.323935	0.116169	0.539987	-10.2118	26.6774	ca12
Arginine biosynthesis	2022-01-24	0.0917612	0.323935	0.143094	0.539987	-59.4934	142.104	got2b
Spliceosome	2/134	0.100522	0.323935	0.203187	0.539987	-4.20923	9.67017	hsp70.1;hsp70.3
Oxidative phosphorylation	2/139	0.106851	0.323935	0.214491	0.539987	-3.09742	6.92684	si:ch1073-325m22.2;atp6v0b
Nicotinate and nicotinamide metabolism	2022-01-30	0.11337	0.323935	0.174354	0.539987	-9.78526	21.3034	mibp2
Phagosome	2/152	0.123778	0.323935	0.244152	0.554037	-0.0491589	0.102706	atp6v0b;sec61a1
Galactose metabolism	1933-01-01	0.123984	0.323935	0.189565	0.539987	-60.2799	125.841	pgm1
Fatty acid elongation	1933-01-01	0.123984	0.323935	0.189565	0.539987	-47.1675	98.467	hadhb
Pentose phosphate pathway	1933-01-01	0.123984	0.323935	0.189565	0.539987	-10.8255	22.5994	pgm1
Starch and sucrose metabolism	1934-01-01	0.127494	0.323935	0.194575	0.539987	-52.7176	108.582	pgm1
RNA transport	2/158	0.131799	0.323935	0.257926	0.563615	0.846823	-1.71607	eif3ba;eif4a1a
Metabolism of xenobiotics by cytochrome P450	1937-01-01	0.13794	0.323935	0.209423	0.539987	-56.5918	112.105	adh5
Basal transcription factors	1940-01-01	0.148263	0.323935	0.224006	0.539987	-73.378	140.061	taf10
Retinol metabolism	1940-01-01	0.148263	0.323935	0.224006	0.539987	-12.9371	24.6939	adh5
Alanine, aspartate and glutamate metabolism	1941-01-01	0.151677	0.323935	0.228808	0.539987	-49.0675	92.5414	got2b
Necroptosis	2/174	0.153732	0.323935	0.294719	0.564488	0.475293	-0.890008	hsp90aa1.2;hsp90aa1.1
Cysteine and methionine metabolism	1951-01-01	0.18508	0.376542	0.275271	0.564488	-35.4836	59.8596	got2b
Valine, leucine and isoleucine degradation	1955-01-01	0.198075	0.382922	0.293083	0.564488	-21.3842	34.6234	hadhb
Amino sugar and nucleotide sugar metabolism	1957-01-01	0.204495	0.382922	0.301829	0.564488	-51.925	82.4159	pgm1
Glutathione metabolism	1958-01-01	0.207686	0.382922	0.306163	0.564488	-22.0506	34.6576	chac1
Arginine and proline metabolism	1961-01-01	0.217184	0.388299	0.319007	0.570346	-43.7407	66.7925	got2b
PPAR signaling pathway	1966-01-01	0.232764	0.403914	0.339902	0.58983	-9.95042	14.505	angptl4
Drug metabolism	1976-01-01	0.263012	0.443363	0.379838	0.640299	-3.41484	4.56071	adh5
ECM-receptor interaction	1979-01-01	0.271854	0.445539	0.391354	0.641386	-4.92901	6.41999	sdc4
Mitophagy	1982-01-01	0.280592	0.44743	0.402662	0.642082	-2.53078	3.21625	jun
RNA degradation	1986-01-01	0.292081	0.453494	0.417421	0.648102	-15.035	18.5039	tob1b
Salmonella infection	1995-01-01	0.317274	0.467843	0.449346	0.664445	0.258659	-0.296938	jun
Toll-like receptor signaling pathway	1996-01-01	0.320018	0.467843	0.452787	0.664445	0.594745	-0.67764	jun
Cardiac muscle contraction	1/100	0.330885	0.467843	0.46634	0.664445	-0.201667	0.22304	si:ch1073-325m22.2
ErbB signaling pathway	1/102	0.336254	0.467843	0.472994	0.664445	-0.290197	0.316283	jun
Endocytosis	2/302	0.34097	0.467843	0.564573	0.69498	35.044	-37.706	hsp70.1;hsp70.3
C-type lectin receptor signaling pathway	1/120	0.382701	0.500376	0.529361	0.69498	-0.711314	0.683218	jun
GnRH signaling pathway	1/123	0.390124	0.500376	0.538167	0.69498	1.61878	-1.52374	jun
AGE-RAGE signaling pathway in diabetic complications	1/123	0.390124	0.500376	0.538167	0.69498	2.34408	-2.20646	jun
Cell adhesion molecules (CAMs)	1/131	0.40949	0.510066	0.560873	0.69498	3.37342	-3.01194	sdc4
Ribosome	1/134	0.416594	0.510066	0.569105	0.69498	5.19789	-4.55149	rsl24d1
Lysosome	1/137	0.423614	0.510066	0.577187	0.69498	1.62143	-1.3927	atp6v0b
Ubiquitin mediated proteolysis	1/142	0.43513	0.513453	0.59033	0.69659	10.5717	-8.79684	uba3
Purine metabolism	1/151	0.455287	0.526705	0.612995	0.709151	27.8081	-21.8802	pgm1
Apoptosis	1/161	0.476852	0.541044	0.636748	0.722464	3.52958	-2.61382	jun
Apelin signaling pathway	1/175	0.505634	0.555386	0.667636	0.727068	4.43615	-3.0252	gnb5a
Cytokine-cytokine receptor interaction	1/181	0.517485	0.555386	0.680077	0.727068	5.52448	-3.63939	cxcl14
Wnt signaling pathway	1/184	0.523305	0.555386	0.686127	0.727068	9.92514	-6.42744	jun
mTOR signaling pathway	1/186	0.527146	0.555386	0.690099	0.727068	3.48098	-2.2288	slc3a2b
Tight junction	1/211	0.572659	0.592752	0.7358	0.761617	35.9993	-20.0683	jun
Focal adhesion	1/234	0.610696	0.621225	0.772011	0.785322	43.3431	-21.3749	jun
Neuroactive ligand-receptor interaction	1/461	0.845772	0.845772	0.948525	0.948525	48.3452	-8.09809	gcgb

## Sheet: GO Biological process
Term	Overlap	P-value	Adjusted P-value	Old P-value	Old Adjusted P-value	Z-score	Combined Score	Genes
chaperone mediated protein folding requiring cofactor (GO:0051085)	2022-02-18	0.00231909	0.169502	0.0022891	0.16248	-2.64969	16.0746	hspa5;dnajb1b
'de novo' posttranslational protein folding (GO:0051084)	2022-02-19	0.00258522	0.169502	0.00252436	0.16248	-2.14997	12.8094	hspa5;dnajb1b
response to endoplasmic reticulum stress (GO:0034976)	2022-02-21	0.00315842	0.169502	0.00302759	0.16248	-2.3647	13.6152	ddit3;ppp1r15a
regulation of transcription from RNA polymerase II promoter (GO:0006357)	8/778	0.0124675	0.199424	0.00574962	0.184091	-1.03644	4.5444	tfcp2;jun;klf9;ddit3;npas4a;dnajb1b;cited4b;tob1b
intrinsic apoptotic signaling pathway in response to endoplasmic reticulum stress (GO:0070059)	2022-01-06	0.0237642	0.199424	0.0248946	0.184091	-7.1187	26.6209	ddit3
apoptotic process involved in blood vessel morphogenesis (GO:1902262)	2022-01-06	0.0237642	0.199424	0.0248946	0.184091	-6.77272	25.3271	angptl4
inactivation of MAPK activity (GO:0000188)	2022-01-06	0.0237642	0.199424	0.0248946	0.184091	-4.03128	15.0753	dusp1
galactose catabolic process (GO:0019388)	2022-01-06	0.0237642	0.199424	0.0248946	0.184091	-3.58632	13.4113	pgm1
negative regulation of proteolysis (GO:0045861)	2022-01-06	0.0237642	0.199424	0.0248946	0.184091	-3.40269	12.7246	chac1
positive regulation of response to stimulus (GO:0048584)	2022-01-07	0.0276703	0.199424	0.0284014	0.184091	-4.58697	16.4553	gcgb
positive regulation of insulin secretion (GO:0032024)	2022-01-07	0.0276703	0.199424	0.0284014	0.184091	-4.23535	15.1939	gcgb
SRP-dependent cotranslational protein targeting to membrane, translocation (GO:0006616)	2022-01-07	0.0276703	0.199424	0.0284014	0.184091	-3.83236	13.7482	sec61a1
cellular modified amino acid catabolic process (GO:0042219)	2022-01-07	0.0276703	0.199424	0.0284014	0.184091	-3.44714	12.3663	chac1
contractile actin filament bundle assembly (GO:0030038)	2022-01-07	0.0276703	0.199424	0.0284014	0.184091	-3.36921	12.0867	sdc4
response to purine-containing compound (GO:0014074)	2022-01-07	0.0276703	0.199424	0.0284014	0.184091	-3.3125	11.8832	jun
response to organophosphorus (GO:0046683)	2022-01-07	0.0276703	0.199424	0.0284014	0.184091	-3.29323	11.8141	jun
stress fiber assembly (GO:0043149)	2022-01-07	0.0276703	0.199424	0.0284014	0.184091	-3.16073	11.3388	sdc4
positive regulation of homeostatic process (GO:0032846)	2022-01-08	0.031561	0.199424	0.031896	0.184091	-3.54349	12.2457	gcgb
glucan biosynthetic process (GO:0009250)	2022-01-08	0.031561	0.199424	0.031896	0.184091	-3.3191	11.4702	pgm1
intracellular protein transmembrane transport (GO:0065002)	2022-01-08	0.031561	0.199424	0.031896	0.184091	-3.28208	11.3423	sec61a1
regulation of phosphoprotein phosphatase activity (GO:0043666)	2022-01-08	0.031561	0.199424	0.031896	0.184091	-3.19071	11.0266	ppp1r15a
glycogen biosynthetic process (GO:0005978)	2022-01-08	0.031561	0.199424	0.031896	0.184091	-3.15768	10.9124	pgm1
posttranslational protein targeting to endoplasmic reticulum membrane (GO:0006620)	2022-01-08	0.031561	0.199424	0.031896	0.184091	-3.11842	10.7767	sec61a1
SRP-dependent cotranslational protein targeting to membrane (GO:0006614)	2022-01-08	0.031561	0.199424	0.031896	0.184091	-2.82422	9.76002	sec61a1
heart process (GO:0003015)	1973-02-01	0.0345817	0.199424	0.0295569	0.184091	-1.12454	3.78342	bag3;gnb5a
excitatory postsynaptic potential (GO:0060079)	2022-01-09	0.0354363	0.199424	0.0353784	0.184091	-5.0079	16.7265	npas4a
basement membrane organization (GO:0071711)	2022-01-09	0.0354363	0.199424	0.0353784	0.184091	-3.75309	12.5354	mibp2
aspartate family amino acid catabolic process (GO:0009068)	2022-01-09	0.0354363	0.199424	0.0353784	0.184091	-2.21615	7.40197	got2b
chemical synaptic transmission, postsynaptic (GO:0099565)	2022-01-10	0.0392963	0.199424	0.0388486	0.184091	-3.97335	12.8602	npas4a
extracellular matrix assembly (GO:0085029)	2022-01-11	0.043141	0.199424	0.0423067	0.184091	-3.51249	11.0408	mibp2
response to methylmercury (GO:0051597)	2022-01-11	0.043141	0.199424	0.0423067	0.184091	-3.1432	9.87994	jun
response to cAMP (GO:0051591)	2022-01-11	0.043141	0.199424	0.0423067	0.184091	-2.76406	8.68822	jun
response to unfolded protein (GO:0006986)	2022-01-11	0.043141	0.199424	0.0423067	0.184091	-2.58217	8.11649	hspa5
cellular response to unfolded protein (GO:0034620)	2022-01-11	0.043141	0.199424	0.0423067	0.184091	-2.54306	7.99356	hspa5
blood circulation (GO:0008015)	1984-02-01	0.0446058	0.199424	0.0379891	0.184091	-1.2611	3.92189	bag3;gnb5a
heart contraction (GO:0060047)	1985-02-01	0.0455648	0.199424	0.0387967	0.184091	-1.2278	3.7922	bag3;gnb5a
protein targeting to ER (GO:0045047)	2022-01-12	0.0469706	0.199424	0.0457527	0.191322	-2.70274	8.26561	sec61a1
regulation of transcription, DNA-templated (GO:0006355)	6/665	0.0501511	0.199424	0.0305727	0.184091	-0.978629	2.92876	tfcp2;klf9;ddit3;tefa;npas4a;cited4b
cellular response to nitrogen starvation (GO:0006995)	2022-01-13	0.050785	0.199424	0.0491867	0.191322	-3.0826	9.18663	map1lc3b
cellular response to nitrogen levels (GO:0043562)	2022-01-13	0.050785	0.199424	0.0491867	0.191322	-2.86854	8.54868	map1lc3b
cellular response to topologically incorrect protein (GO:0035967)	2022-01-13	0.050785	0.199424	0.0491867	0.191322	-2.46255	7.33878	hspa5
protein neddylation (GO:0045116)	2022-01-14	0.0545843	0.200084	0.0526086	0.191322	-2.72374	7.92065	uba3
negative regulation of MAP kinase activity (GO:0043407)	2022-01-14	0.0545843	0.200084	0.0526086	0.191322	-2.58124	7.50628	dusp1
peptide catabolic process (GO:0043171)	2022-01-15	0.0583686	0.200084	0.0560186	0.191322	-2.63591	7.48855	chac1
atrioventricular valve development (GO:0003171)	2022-01-15	0.0583686	0.200084	0.0560186	0.191322	-2.50143	7.1065	pdcd4b
regulation of lipid metabolic process (GO:0019216)	2022-01-16	0.062138	0.200084	0.0594167	0.191322	-2.71909	7.5547	ddit3
glycogen metabolic process (GO:0005977)	2022-01-16	0.062138	0.200084	0.0594167	0.191322	-2.52905	7.02671	pgm1
response to cytokine (GO:0034097)	2022-01-16	0.062138	0.200084	0.0594167	0.191322	-2.40582	6.68433	jun
response to cadmium ion (GO:0046686)	2022-01-16	0.062138	0.200084	0.0594167	0.191322	-2.26613	6.29622	jun
pronephric nephron development (GO:0039019)	2022-01-16	0.062138	0.200084	0.0594167	0.191322	-2.24574	6.23957	sec61a1
synapse assembly (GO:0007416)	2022-01-18	0.0696321	0.209722	0.0661772	0.197951	-2.60802	6.94916	npas4a
regulation of lipid biosynthetic process (GO:0046890)	2022-01-18	0.0696321	0.209722	0.0661772	0.197951	-2.3637	6.29814	ddit3
negative regulation of Notch signaling pathway (GO:0045746)	2022-01-19	0.0733569	0.209722	0.0695397	0.197951	-2.76546	7.22455	chac1
hexose metabolic process (GO:0019318)	2022-01-19	0.0733569	0.209722	0.0695397	0.197951	-2.52453	6.59512	pgm1
wound healing (GO:0042060)	2022-01-19	0.0733569	0.209722	0.0695397	0.197951	-2.24573	5.86678	sdc4
glutathione metabolic process (GO:0006749)	2022-01-20	0.077067	0.209722	0.0728905	0.197951	-2.56231	6.56739	chac1
positive regulation of developmental process (GO:0051094)	2022-01-20	0.077067	0.209722	0.0728905	0.197951	-2.33712	5.99023	jun
sensory perception of light stimulus (GO:0050953)	2022-01-21	0.0807624	0.209722	0.0762295	0.197951	-2.72045	6.84532	cryaa
organophosphate biosynthetic process (GO:0090407)	2022-01-21	0.0807624	0.209722	0.0762295	0.197951	-2.40416	6.04945	pnpo
glucose metabolic process (GO:0006006)	2022-01-21	0.0807624	0.209722	0.0762295	0.197951	-2.1845	5.49675	pgm1
cellular response to heat (GO:0034605)	2022-01-21	0.0807624	0.209722	0.0762295	0.197951	-1.80859	4.55086	hspa5
regulation of postsynaptic membrane potential (GO:0060078)	2022-01-21	0.0807624	0.209722	0.0762295	0.197951	-1.23285	3.10216	npas4a
organic hydroxy compound biosynthetic process (GO:1901617)	2022-01-22	0.0844432	0.212427	0.0795569	0.200135	-2.04494	5.05444	pnpo
ribosomal large subunit assembly (GO:0000027)	2022-01-22	0.0844432	0.212427	0.0795569	0.200135	-2.02041	4.99381	rsl24d1
coenzyme biosynthetic process (GO:0009108)	2022-01-23	0.0881095	0.21824	0.0828726	0.205269	-2.48639	6.03987	pnpo
response to yeast (GO:0001878)	2022-01-25	0.0953986	0.232715	0.0894693	0.218251	-2.5876	6.08006	hspa5
visual perception (GO:0007601)	2022-01-26	0.0990215	0.237947	0.0927503	0.222878	-2.32965	5.38714	cryaa
peptide transport (GO:0015833)	2022-01-27	0.10263	0.242992	0.0960198	0.227341	-2.21033	5.03209	scamp3
response to molecule of bacterial origin (GO:0002237)	2022-01-28	0.106224	0.247857	0.0992779	0.231648	-1.61398	3.61886	jun
positive regulation of cell differentiation (GO:0045597)	2022-01-29	0.109805	0.25255	0.102525	0.235807	-2.11342	4.66865	jun
ubiquitin-dependent ERAD pathway (GO:0030433)	2022-01-31	0.116922	0.261451	0.108984	0.2437	-2.10089	4.50902	hspa5
regulation of regulated secretory pathway (GO:1903305)	2022-01-31	0.116922	0.261451	0.108984	0.2437	-2.01525	4.32523	syt4
mitochondrion disassembly (GO:0061726)	1933-01-01	0.123984	0.269749	0.115398	0.251069	-1.94241	4.05498	map1lc3b
muscle cell differentiation (GO:0042692)	1933-01-01	0.123984	0.269749	0.115398	0.251069	-1.52599	3.18567	cited4b
intrinsic apoptotic signaling pathway (GO:0097193)	1934-01-01	0.127494	0.270086	0.118588	0.25122	-2.09396	4.31291	ddit3
regulation of cell death (GO:0010941)	1934-01-01	0.127494	0.270086	0.118588	0.25122	-1.82182	3.75237	jun
protein targeting to membrane (GO:0006612)	1936-01-01	0.134472	0.277564	0.124935	0.257879	-1.79738	3.60627	sec61a1
autophagy of mitochondrion (GO:0000422)	1936-01-01	0.134472	0.277564	0.124935	0.257879	-1.72042	3.45186	map1lc3b
cellular response to hormone stimulus (GO:0032870)	1938-01-01	0.141395	0.283215	0.131238	0.261436	-2.22557	4.35365	jun
ERAD pathway (GO:0036503)	1938-01-01	0.141395	0.283215	0.131238	0.261436	-2.04148	3.99354	hspa5
peptide biosynthetic process (GO:0043043)	1939-01-01	0.144836	0.283215	0.134372	0.261436	-1.8291	3.5341	rsl24d1
muscle organ development (GO:0007517)	1939-01-01	0.144836	0.283215	0.134372	0.261436	-1.68912	3.26364	mibp2
ribosome assembly (GO:0042255)	1940-01-01	0.148263	0.283215	0.137496	0.261436	-1.65503	3.15907	rsl24d1
cellular response to starvation (GO:0009267)	1940-01-01	0.148263	0.283215	0.137496	0.261436	-1.56878	2.99443	map1lc3b
regulation of calcium ion-dependent exocytosis (GO:0017158)	1941-01-01	0.151677	0.283215	0.140609	0.261436	-1.51412	2.85563	syt4
response to metal ion (GO:0010038)	1941-01-01	0.151677	0.283215	0.140609	0.261436	-1.48278	2.79653	jun
regulation of cellular component organization (GO:0051128)	1942-01-01	0.155077	0.283215	0.143711	0.261436	-2.00274	3.73278	slc3a2b
mesenchymal cell development (GO:0014031)	1943-01-01	0.158464	0.283215	0.146802	0.261436	-1.9407	3.57522	eif3ba
stem cell development (GO:0048864)	1943-01-01	0.158464	0.283215	0.146802	0.261436	-1.91217	3.52266	eif3ba
cellular response to BMP stimulus (GO:0071773)	1944-01-01	0.161837	0.283215	0.149882	0.261436	-2.23597	4.07206	tob1b
autophagosome organization (GO:1905037)	1944-01-01	0.161837	0.283215	0.149882	0.261436	-1.7274	3.14588	map1lc3b
autophagosome assembly (GO:0000045)	1944-01-01	0.161837	0.283215	0.149882	0.261436	-1.65194	3.00845	map1lc3b
BMP signaling pathway (GO:0030509)	1946-01-01	0.168544	0.284918	0.15601	0.261436	-1.55444	2.76777	tob1b
cellular response to light stimulus (GO:0071482)	1946-01-01	0.168544	0.284918	0.15601	0.261436	-1.36012	2.42177	tefa
regulation of anatomical structure morphogenesis (GO:0022603)	1947-01-01	0.171878	0.284918	0.159058	0.261436	-1.90826	3.3604	slc3a2b
cellular response to radiation (GO:0071478)	1947-01-01	0.171878	0.284918	0.159058	0.261436	-1.58041	2.78305	tefa
epiboly involved in gastrulation with mouth forming second (GO:0055113)	1947-01-01	0.171878	0.284918	0.159058	0.261436	-1.4723	2.59268	sdc4
regulation of cell differentiation (GO:0045595)	1948-01-01	0.175198	0.284918	0.162095	0.261436	-1.55222	2.70371	jun
regulation of cell motility (GO:2000145)	1948-01-01	0.175198	0.284918	0.162095	0.261436	-1.36541	2.37833	sst2
granulocyte chemotaxis (GO:0071621)	1949-01-01	0.178505	0.287393	0.165121	0.263213	-1.20737	2.08046	scg2a
regulation of Notch signaling pathway (GO:0008593)	1950-01-01	0.181799	0.289799	0.168137	0.265393	-1.56912	2.67511	chac1
response to lipopolysaccharide (GO:0032496)	1951-01-01	0.18508	0.292136	0.171142	0.267514	-1.1373	1.91858	jun
negative regulation of transcription from RNA polymerase II promoter (GO:0000122)	2/199	0.189245	0.295809	0.162383	0.261436	-0.967992	1.61143	jun;dnajb1b
neural crest cell differentiation (GO:0014033)	1953-01-01	0.191603	0.296617	0.177121	0.272569	-1.63786	2.70628	eif3ba
ribosomal large subunit biogenesis (GO:0042273)	1955-01-01	0.198075	0.300849	0.183058	0.275443	-1.46521	2.37234	rsl24d1
canonical Wnt signaling pathway (GO:0060070)	1955-01-01	0.198075	0.300849	0.183058	0.275443	-1.38913	2.24915	jun
gastrulation with mouth forming second (GO:0001702)	1956-01-01	0.201291	0.302878	0.186011	0.277295	-1.38332	2.21746	sdc4
neurogenesis (GO:0022008)	1959-01-01	0.210865	0.311305	0.194808	0.285128	-1.40668	2.18954	chac1
epiboly (GO:0090504)	1959-01-01	0.210865	0.311305	0.194808	0.285128	-1.31248	2.04292	sdc4
cellular response to organic substance (GO:0071310)	1961-01-01	0.217184	0.311305	0.200621	0.285841	-2.03959	3.11447	jun
cellular protein metabolic process (GO:0044267)	1961-01-01	0.217184	0.311305	0.200621	0.285841	-1.61585	2.46742	rsl24d1
organelle membrane fusion (GO:0090174)	1961-01-01	0.217184	0.311305	0.200621	0.285841	-1.5976	2.43955	syt4
positive regulation of transcription, DNA-templated (GO:0045893)	3/403	0.218493	0.311305	0.177763	0.272569	-0.828618	1.26033	jun;tefa;npas4a
skeletal muscle organ development (GO:0060538)	1963-01-01	0.223453	0.312834	0.206393	0.28646	-1.45244	2.17657	bag3
embryonic heart tube development (GO:0035050)	1963-01-01	0.223453	0.312834	0.206393	0.28646	-1.21427	1.81964	eif3ba
striated muscle tissue development (GO:0014706)	1965-01-01	0.229673	0.31877	0.212125	0.291899	-1.36523	2.00839	bag3
vesicle-mediated transport (GO:0016192)	2/232	0.237556	0.325971	0.205148	0.28646	-0.811365	1.16622	syt4;arl4ab
transmembrane receptor protein serine/threonine kinase signaling pathway (GO:0007178)	1968-01-01	0.23891	0.325971	0.220647	0.301053	-2.06688	2.95909	tob1b
modulation of chemical synaptic transmission (GO:0050804)	1969-01-01	0.241965	0.327364	0.223468	0.302339	-1.30436	1.85084	npas4a
vesicle fusion (GO:0006906)	1973-01-01	0.254063	0.338051	0.234653	0.312224	-1.20292	1.6482	syt4
response to lipid (GO:0033993)	1973-01-01	0.254063	0.338051	0.234653	0.312224	-0.951385	1.30356	jun
pronephros development (GO:0048793)	1979-01-01	0.271854	0.358758	0.251136	0.328723	-1.2751	1.6608	sec61a1
vesicle organization (GO:0016050)	1982-01-01	0.280592	0.367279	0.259248	0.336605	-1.02477	1.30233	syt4
protein transport (GO:0015031)	2/263	0.283513	0.368109	0.246403	0.325171	-0.799825	1.00818	scamp3;arl4ab
response to light stimulus (GO:0009416)	1984-01-01	0.286359	0.368831	0.264609	0.340816	-1.17681	1.47161	tefa
protein modification by small protein conjugation (GO:0032446)	1996-01-01	0.320018	0.398296	0.29599	0.368643	-1.57024	1.7891	uba3
gene expression (GO:0010467)	1998-01-01	0.325473	0.398296	0.301092	0.368643	-1.53485	1.72284	rsl24d1
cellular macromolecule biosynthetic process (GO:0034645)	1998-01-01	0.325473	0.398296	0.301092	0.368643	-1.3544	1.52028	rsl24d1
actomyosin structure organization (GO:0031032)	1998-01-01	0.325473	0.398296	0.301092	0.368643	-0.951222	1.06772	sdc4
regulation of programmed cell death (GO:0043067)	1999-01-01	0.328184	0.398296	0.303629	0.368643	-0.802921	0.894599	dusp1
Wnt signaling pathway (GO:0016055)	1/100	0.330885	0.398296	0.306158	0.368643	-0.99103	1.09606	jun
negative regulation of transcription, DNA-templated (GO:0045892)	2/296	0.332199	0.398296	0.290729	0.368643	-0.932186	1.02729	jun;dnajb1b
regulation of macromolecule metabolic process (GO:0060255)	1/102	0.336254	0.398296	0.311188	0.368643	-1.29237	1.40853	tob1b
translation (GO:0006412)	1/102	0.336254	0.398296	0.311188	0.368643	-1.0921	1.19027	rsl24d1
positive regulation of cellular process (GO:0048522)	1/103	0.338923	0.398296	0.31369	0.368643	-1.18021	1.27696	jun
skeletal muscle tissue development (GO:0007519)	1/103	0.338923	0.398296	0.31369	0.368643	-1.04151	1.12689	bag3
ribonucleoprotein complex assembly (GO:0022618)	1/103	0.338923	0.398296	0.31369	0.368643	-0.939538	1.01656	rsl24d1
sensory organ development (GO:0007423)	1/108	0.352108	0.410792	0.326068	0.380412	-0.905413	0.945087	cryaa
regulation of cell migration (GO:0030334)	1/113	0.365033	0.422725	0.338229	0.388952	-1.09297	1.10146	sst2
positive regulation of nucleic acid-templated transcription (GO:1903508)	1/114	0.367587	0.422725	0.340635	0.388952	-1.27738	1.2784	tefa
adenylate cyclase-modulating G-protein coupled receptor signaling pathway (GO:0007188)	1/117	0.375189	0.425391	0.347803	0.391583	-1.01599	0.996002	gcgb
eye development (GO:0001654)	1/117	0.375189	0.425391	0.347803	0.391583	-1.01488	0.994913	cryaa
positive regulation of transcription from RNA polymerase II promoter (GO:0045944)	2/332	0.384249	0.432616	0.338844	0.388952	-0.864744	0.827097	jun;npas4a
neural crest cell development (GO:0014032)	1/125	0.395023	0.441658	0.366551	0.409825	-1.08837	1.01089	eif3ba
epithelium development (GO:0060429)	1/139	0.428248	0.475503	0.398107	0.442036	-0.806631	0.684066	eif3ba
positive regulation of gene expression (GO:0010628)	1/146	0.444178	0.489813	0.413307	0.45267	-0.994669	0.807204	tefa
regulation of apoptotic process (GO:0042981)	2/386	0.458889	0.502415	0.409217	0.45126	-0.775046	0.60372	gcgb;dusp1
G-protein coupled receptor signaling pathway, coupled to cyclic nucleotide second messenger (GO:0007187)	1/154	0.461847	0.502415	0.430223	0.468012	-0.815662	0.630116	gcgb
negative regulation of signal transduction (GO:0009968)	1/161	0.476852	0.515257	0.444634	0.480443	-0.892364	0.660839	chac1
proteasome-mediated ubiquitin-dependent protein catabolic process (GO:0043161)	1/167	0.489385	0.525273	0.456704	0.490196	-0.835432	0.597005	hspa5
regulation of cell proliferation (GO:0042127)	1/189	0.532851	0.568139	0.498819	0.531854	-0.875249	0.550982	jun
nervous system development (GO:0007399)	1/210	0.570924	0.60442	0.536052	0.567661	-0.943668	0.528925	chac1
brain development (GO:0007420)	1/212	0.574387	0.60442	0.539454	0.567661	-0.90851	0.503726	jun
negative regulation of programmed cell death (GO:0043069)	1/258	0.646823	0.676224	0.611347	0.639135	-0.716445	0.312143	gcgb
intracellular protein transport (GO:0006886)	1/261	0.651099	0.676303	0.615636	0.639467	-0.798607	0.342677	arl4ab
central nervous system development (GO:0007417)	1/266	0.658113	0.679206	0.622683	0.642641	-0.801894	0.335496	jun
regulation of cell cycle (GO:0051726)	1/270	0.663624	0.680377	0.62823	0.644236	-0.782748	0.320958	jun
cellular protein localization (GO:0034613)	1/273	0.667699	0.680377	0.632338	0.644344	-0.671472	0.27122	arl4ab
negative regulation of apoptotic process (GO:0043066)	1/277	0.673057	0.681523	0.637747	0.645769	-0.761219	0.301386	gcgb
organelle assembly (GO:0070925)	1/307	0.710614	0.715055	0.675922	0.680146	-1.0474	0.357821	map1lc3b
regulation of gene expression (GO:0010468)	1/315	0.719887	0.719887	0.685423	0.685423	-0.775852	0.254992	tob1b

## Sheet: GO molecular function
Term	Overlap	P-value	Adjusted P-value	Old P-value	Old Adjusted P-value	Z-score	Combined Score	Genes
RNA polymerase II transcription cofactor activity (GO:0001104)	1946-02-01	0.0145941	0.194682	0.0118073	0.179007	-1.56441	6.61296	dnajb1b;cited4b
histone demethylase activity (H3-trimethyl-K4 specific) (GO:0034647)	2022-01-06	0.0237642	0.194682	0.0239958	0.179007	-4.20257	15.7158	kdm5ba
transferase activity, transferring amino-acyl groups (GO:0016755)	2022-01-06	0.0237642	0.194682	0.0239958	0.179007	-3.97313	14.8578	chac1
Hsp70 protein binding (GO:0030544)	2022-01-08	0.031561	0.194682	0.0307493	0.179007	-4.1681	14.4043	dnajb1b
RNA polymerase II transcription coactivator activity (GO:0001105)	2022-01-08	0.031561	0.194682	0.0307493	0.179007	-3.99221	13.7964	cited4b
histone demethylase activity (H3-K4 specific) (GO:0032453)	2022-01-08	0.031561	0.194682	0.0307493	0.179007	-3.43426	11.8682	kdm5ba
peptide transmembrane transporter activity (GO:1904680)	2022-01-08	0.031561	0.194682	0.0307493	0.179007	-3.19659	11.0469	sec61a1
small protein activating enzyme activity (GO:0008641)	2022-01-10	0.0392963	0.194682	0.0374577	0.179007	-3.14352	10.1744	uba3
uridine kinase activity (GO:0004849)	2022-01-10	0.0392963	0.194682	0.0374577	0.179007	-2.70687	8.76112	mibp2
transcriptional activator activity, RNA polymerase II transcription factor binding (GO:0001190)	2022-01-11	0.043141	0.194682	0.0407952	0.179007	-3.31863	10.4314	cited4b
MAP kinase tyrosine/serine/threonine phosphatase activity (GO:0017017)	2022-01-11	0.043141	0.194682	0.0407952	0.179007	-2.49835	7.85301	dusp1
phosphatidylinositol-4,5-bisphosphate binding (GO:0005546)	2022-01-13	0.050785	0.194682	0.0474367	0.179007	-2.69302	8.02562	sdc4
MAP kinase phosphatase activity (GO:0033549)	2022-01-13	0.050785	0.194682	0.0474367	0.179007	-2.44284	7.28004	dusp1
transcription coactivator activity (GO:0003713)	1991-02-01	0.0514758	0.194682	0.0407161	0.179007	-1.23894	3.6755	jun;cited4b
transaminase activity (GO:0008483)	2022-01-14	0.0545843	0.194682	0.0507408	0.179007	-2.41367	7.01897	got2b
oxidoreductase activity, acting on the CH-NH2 group of donors, oxygen as acceptor (GO:0016641)	2022-01-15	0.0583686	0.194682	0.0540338	0.179007	-3.00835	8.54665	pnpo
protein tyrosine/serine/threonine phosphatase activity (GO:0008138)	2022-01-15	0.0583686	0.194682	0.0540338	0.179007	-2.19129	6.22541	dusp1
transcription corepressor activity (GO:0003714)	1999-02-01	0.0597565	0.194682	0.0472617	0.179007	-1.20864	3.40531	dnajb1b;tob1b
ATPase regulator activity (GO:0060590)	2022-01-16	0.062138	0.194682	0.0573159	0.179007	-2.38262	6.61988	hspbp1
transcriptional activator activity, RNA polymerase II core promoter proximal region sequence-specific binding (GO:0001077)	2/102	0.0629727	0.194682	0.0498105	0.179007	-1.17692	3.25424	ddit3;tefa
proton-transporting ATPase activity, rotational mechanism (GO:0046961)	2022-01-17	0.0658924	0.194682	0.060587	0.179007	-2.67904	7.28626	atp6v0b
nucleoside kinase activity (GO:0019206)	2022-01-17	0.0658924	0.194682	0.060587	0.179007	-2.41316	6.56314	mibp2
RNA polymerase II transcription corepressor activity (GO:0001106)	2022-01-21	0.0807624	0.213017	0.0735625	0.180721	-2.18763	5.5046	dnajb1b
methylation-dependent protein binding (GO:0140034)	2022-01-23	0.0881095	0.213017	0.0799853	0.180721	-2.28684	5.55514	kdm5ba
methylated histone binding (GO:0035064)	2022-01-23	0.0881095	0.213017	0.0799853	0.180721	-2.20245	5.35013	kdm5ba
signal sequence binding (GO:0005048)	2022-01-24	0.0917612	0.213017	0.0831806	0.180721	-2.78957	6.66307	sec61a1
ATPase activity, coupled to transmembrane movement of ions, rotational mechanism (GO:0044769)	2022-01-24	0.0917612	0.213017	0.0831806	0.180721	-2.18944	5.22962	atp6v0b
hydrogen-exporting ATPase activity (GO:0036442)	2022-01-24	0.0917612	0.213017	0.0831806	0.180721	-2.14963	5.13453	atp6v0b
phosphatidylinositol bisphosphate binding (GO:1902936)	2022-01-28	0.106224	0.22231	0.0958554	0.188806	-2.40532	5.39321	sdc4
RNA polymerase II regulatory region sequence-specific DNA binding (GO:0000977)	4/455	0.109324	0.22231	0.0710821	0.180721	-0.938812	2.078	jun;ddit3;tefa;npas4a
protein phosphatase regulator activity (GO:0019888)	2022-01-30	0.11337	0.22231	0.102129	0.195247	-1.84584	4.01856	ppp1r15a
transcriptional activator activity, RNA polymerase II transcription regulatory region sequence-specific binding (GO:0001228)	2/146	0.115885	0.22231	0.0922721	0.187428	-0.95899	2.06678	ddit3;tefa
transcriptional repressor activity, RNA polymerase II transcription factor binding (GO:0001191)	2022-01-31	0.116922	0.22231	0.105251	0.195465	-1.93792	4.15924	dnajb1b
core promoter proximal region sequence-specific DNA binding (GO:0000987)	3/301	0.119705	0.22231	0.0861898	0.180721	-1.08202	2.29682	jun;ddit3;npas4a
RNA polymerase II core promoter proximal region sequence-specific DNA binding (GO:0000978)	3/301	0.119705	0.22231	0.0861898	0.180721	-0.968108	2.05503	jun;ddit3;npas4a
translation initiation factor activity (GO:0003743)	1934-01-01	0.127494	0.230197	0.114552	0.206829	-1.60284	3.30135	eif3ba
hydrogen ion transmembrane transporter activity (GO:0015078)	1940-01-01	0.148263	0.256572	0.132875	0.219016	-1.53713	2.93402	atp6v0b
calcium-dependent phospholipid binding (GO:0005544)	1942-01-01	0.155077	0.256572	0.138902	0.219016	-1.71037	3.18784	syt4
hormone activity (GO:0005179)	1943-01-01	0.158464	0.256572	0.1419	0.219016	-1.54669	2.84936	gcgb
ATP binding (GO:0005524)	1944-01-01	0.161837	0.256572	0.144888	0.219016	-1.49743	2.72707	hspa5
protein transporter activity (GO:0008565)	1944-01-01	0.161837	0.256572	0.144888	0.219016	-1.46074	2.66025	sec61a1
transcription factor activity, RNA polymerase II core promoter proximal region sequence-specific binding (GO:0000982)	2/190	0.176316	0.270849	0.141982	0.219016	-0.979712	1.70027	ddit3;tefa
purine ribonucleoside triphosphate binding (GO:0035639)	2/192	0.179177	0.270849	0.144367	0.219016	-1.05871	1.82033	arl4ab;hspa5
adenyl ribonucleotide binding (GO:0032559)	1952-01-01	0.188348	0.272058	0.168433	0.243293	-1.55037	2.58829	hspa5
translation factor activity, RNA binding (GO:0008135)	1952-01-01	0.188348	0.272058	0.168433	0.243293	-1.26915	2.11879	eif3ba
syntaxin binding (GO:0019905)	1954-01-01	0.194845	0.275325	0.174221	0.246182	-1.32965	2.1747	syt4
ATPase activity, coupled (GO:0042623)	1959-01-01	0.210865	0.291621	0.188523	0.260723	-2.02903	3.15826	hspa5
phosphoprotein phosphatase activity (GO:0004721)	1974-01-01	0.257058	0.348099	0.230009	0.311471	-1.04827	1.42403	dusp1
G-protein coupled receptor binding (GO:0001664)	1984-01-01	0.286359	0.379864	0.256524	0.340287	-0.965983	1.20797	gcgb
cytokine activity (GO:0005125)	1991-01-01	0.306188	0.398045	0.274559	0.356927	-0.871895	1.03194	scg2a
transcriptional repressor activity, RNA polymerase II transcription regulatory region sequence-specific binding (GO:0001227)	1/105	0.344228	0.438722	0.309374	0.3943	-0.999258	1.06566	kdm5ba
ATPase activity (GO:0016887)	1/121	0.385185	0.481482	0.347192	0.43399	-0.969667	0.925092	hspa5
kinase activity (GO:0016301)	1/125	0.395023	0.484463	0.35633	0.437009	-0.857184	0.796162	mibp2
calcium ion binding (GO:0005509)	1/139	0.428248	0.515484	0.387354	0.46626	-1.0754	0.911994	syt4
GTP binding (GO:0005525)	1/149	0.45087	0.521691	0.408627	0.473097	-0.852019	0.678698	arl4ab
purine ribonucleoside binding (GO:0032550)	1/150	0.453083	0.521691	0.410715	0.473097	-0.956527	0.757263	arl4ab
microtubule binding (GO:0008017)	1/152	0.457483	0.521691	0.414869	0.473097	-0.886642	0.693368	map1lc3b
guanyl ribonucleotide binding (GO:0032561)	1/159	0.472608	0.529647	0.429188	0.480987	-0.93001	0.697032	arl4ab
metal ion binding (GO:0046872)	1/164	0.483156	0.532291	0.439209	0.483874	-0.906616	0.659487	syt4
tubulin binding (GO:0015631)	1/173	0.50162	0.543422	0.45682	0.494889	-0.856328	0.590791	map1lc3b
RNA polymerase II regulatory region DNA binding (GO:0001012)	1/332	0.73863	0.776595	0.692827	0.728676	-0.656727	0.19896	tefa
nucleoside-triphosphatase activity (GO:0017111)	1/334	0.740752	0.776595	0.695045	0.728676	-0.85507	0.256597	hspa5
transcription regulatory region sequence-specific DNA binding (GO:0000976)	1/397	0.799548	0.824931	0.757531	0.78158	-0.706019	0.157942	tefa
sequence-specific DNA binding (GO:0043565)	1/414	0.813015	0.825719	0.772155	0.78422	-0.576801	0.119401	tfcp2
DNA binding (GO:0003677)	1/631	0.923452	0.923452	0.898329	0.898329	-0.60171	0.0479182	tfcp2
