# Supplementary material for: Optogenetic β cell interrogation in vivo reveals a functional hierarchy directing the Ca2+ response to glucose supported by vitamin B6
Source: Sci Adv. 2024 Jun 26;10(26):eado4513. doi: 10.1126/sciadv.ado4513 (PMC11204215; doi:10.1126/sciadv.ado4513)
Supplement: Supplementary file 3 — Data S1 and S2 [file sciadv.ado4513_data_s1_and_s2.zip › ado4513_Data S2.xlsx]

## Sheet: DEGs_pnpo_zebrafish
All DEGs for pnpo+ beta cells compared to pnpo- beta cells (zebrafish)										Upregulated DEGs		Rearranged by p-value (low to high)							Downregulated DEGs		Rearranged by p-value (low to high)
gene	p_val	avg_log2FC	pct.1	pct.2	p_val_adj					gene	p_val	avg_log2FC	pct.1	pct.2	p_val_adj				gene	p_val	avg_log2FC	pct.1	pct.2	p_val_adj
ghrl	0.671054	4.24623	0.56	0.498	1					pnpo	2.16654e-151	1.05658	1	0	1.64353e-147				CELA1 (1 of many).3	0.00865981	-1.20763	0.12	0.368	1
mlnl	0.202957	2.99474	0.2	0.122	1					stau2	0.000202487	0.405184	0.4	0.139	1				dap	0.0269706	-0.346701	0.16	0.367	1
pnpo	2.16654e-151	1.05658	1	0	1.64353e-147					gpm6aa	0.000368561	0.285563	0.28	0.078	1				sst1.1	0.0635868	-1.24621	1	0.846	1
sepw1	0.00810507	0.426446	0.72	0.517	1					cope	0.000589818	0.325287	0.6	0.268	1				pla2g1b	0.11402	-0.700499	0.2	0.348	1
stau2	0.000202487	0.405184	0.4	0.139	1					sdha	0.00081774	0.258051	0.36	0.124	1				prss59.1	0.118993	-0.250039	1	1	1
fkbp5	0.00410243	0.371457	0.6	0.344	1					bloc1s1	0.0013632	0.255303	0.24	0.069	1				eif5a2	0.187835	-0.250127	0.44	0.525	1
lysmd2	0.0379941	0.369213	0.56	0.359	1					trmt112	0.00144757	0.286065	0.4	0.155	1				apoda.2	0.193052	-1.03336	0.92	0.932	1
uqcc3	0.010813	0.369113	0.52	0.312	1					cox6a1	0.00167949	0.35271	0.92	0.644	1				si:ch211-240l19.6	0.25932	-1.18815	0.88	0.923	1
cox6a1	0.00167949	0.35271	0.92	0.644	1					tbcb	0.0023124	0.269577	0.32	0.116	1				cel.2	0.260964	-0.378565	0.56	0.424	1
h3f3a	0.00967358	0.352039	0.56	0.324	1					atpv0e2	0.00248455	0.346005	0.36	0.148	1				bhmt	0.275912	-0.414418	0.12	0.213	1
cct4	0.00549829	0.351851	0.48	0.235	1					ywhaqa	0.00314437	0.308347	0.36	0.148	1				amy2a	0.280248	-0.79301	0.68	0.763	1
atpv0e2	0.00248455	0.346005	0.36	0.148	1					atp5e	0.00391654	0.339147	0.8	0.498	1				si:ch211-240l19.8	0.287752	-0.301757	1	1	1
sumo3a	0.0120488	0.345305	0.6	0.386	1					fkbp5	0.00410243	0.371457	0.6	0.344	1				cel.1	0.354676	-0.612819	0.64	0.739	1
atp5e	0.00391654	0.339147	0.8	0.498	1					laptm4a	0.00440998	0.330315	0.56	0.306	1				ssr4	0.369641	-0.273806	0.52	0.579	1
si:ch211-202a12.4	0.115079	0.335528	0.68	0.538	1					cct4	0.00549829	0.351851	0.48	0.235	1				aqp12	0.373735	-0.333087	0.08	0.139	1
laptm4a	0.00440998	0.330315	0.56	0.306	1					pdap1b	0.00604149	0.256521	0.36	0.154	1				cpb1	0.447397	-0.674713	0.68	0.736	1
rgs4	0.0932719	0.330315	0.36	0.228	1					EIF1B	0.00712315	0.257224	0.44	0.21	1				CELA1 (1 of many).1	0.480062	-0.339037	0.28	0.211	1
TMSB15A	0.132308	0.329401	0.92	0.914	1					sepw1	0.00810507	0.426446	0.72	0.517	1				sst2	0.480484	-1.15363	0.68	0.754	1
calm2b	0.124351	0.328579	0.68	0.656	1					copz2	0.00917219	0.269577	0.36	0.158	1				sst1.2	0.485696	-0.91003	0.48	0.41	1
cope	0.000589818	0.325287	0.6	0.268	1					h3f3a	0.00967358	0.352039	0.56	0.324	1				zgc:92137	0.488301	-0.529845	0.48	0.578	1
ndufs7	0.0144623	0.323665	0.48	0.282	1					uqcc3	0.010813	0.369113	0.52	0.312	1				si:ch211-195b11.3	0.495117	-0.566924	0.32	0.253	1
ARF5	0.029727	0.316227	0.64	0.419	1					atf6	0.0115012	0.256521	0.32	0.14	1				sycn.1	0.531398	-0.969073	0.96	0.934	1
pcsk1nl	0.011665	0.310508	0.72	0.483	1					pcsk1nl	0.011665	0.310508	0.72	0.483	1				ela2	0.565625	-0.972401	1	0.985	1
ywhaqa	0.00314437	0.308347	0.36	0.148	1					sumo3a	0.0120488	0.345305	0.6	0.386	1				si:ch211-240l19.7	0.574905	-1.09082	0.4	0.422	1
eif3ba	0.100823	0.300166	0.36	0.235	1					psmg3	0.0126865	0.271452	0.32	0.145	1				spink4	0.588039	-0.704812	0.24	0.276	1
atpif1b	0.0289468	0.291604	0.64	0.424	1					ndufs7	0.0144623	0.323665	0.48	0.282	1				zgc:92590	0.601293	-0.895482	0.32	0.347	1
WDR83OS	0.108235	0.291604	0.52	0.389	1					fkbp1aa	0.0178344	0.280024	0.88	0.644	1				ela2l	0.603035	-1.23722	1	0.995	1
spon1b	0.064052	0.291087	0.48	0.339	1					tcp1	0.0190973	0.279701	0.44	0.243	1				zgc:136461	0.622975	-0.501412	0.84	0.765	1
rbx1	0.0276776	0.287995	0.52	0.324	1					si:ch211-222l21.1	0.0219793	0.282244	0.72	0.469	1				gamt	0.641502	-0.261396	0.32	0.255	1
trmt112	0.00144757	0.286065	0.4	0.155	1					rbx1	0.0276776	0.287995	0.52	0.324	1				cpa5	0.680231	-0.634739	0.68	0.78	1
gpm6aa	0.000368561	0.285563	0.28	0.078	1					h3f3d	0.0285201	0.26376	0.6	0.386	1				gip	0.681707	-4.88584	0.08	0.104	1
si:ch211-222l21.1	0.0219793	0.282244	0.72	0.469	1					atpif1b	0.0289468	0.291604	0.64	0.424	1				cpa4	0.720075	-0.322419	0.24	0.198	1
COX5B (1 of many).1	0.100458	0.282169	0.8	0.676	1					ARF5	0.029727	0.316227	0.64	0.419	1				ela3l	0.745134	-1.09353	1	1	1
fkbp1aa	0.0178344	0.280024	0.88	0.644	1					eif3ha	0.031396	0.256188	0.44	0.256	1				ctrl	0.800844	-0.842335	1	0.944	1
tcp1	0.0190973	0.279701	0.44	0.243	1					lysmd2	0.0379941	0.369213	0.56	0.359	1				si:ch211-240l19.5	0.809172	-0.711243	0.88	0.792	1
psmg3	0.0126865	0.271452	0.32	0.145	1					snrpf	0.0397349	0.271218	0.44	0.253	1				cpa1	0.819812	-0.748933	0.64	0.561	1
snrpf	0.0397349	0.271218	0.44	0.253	1					atp5c1	0.0434991	0.261729	0.68	0.478	1				c6ast3	0.819893	-0.511063	0.76	0.692	1
tbcb	0.0023124	0.269577	0.32	0.116	1					rnasekb	0.0613301	0.251136	0.68	0.51	1				c6ast4	0.82414	-0.549157	0.48	0.439	1
copz2	0.00917219	0.269577	0.36	0.158	1					spon1b	0.064052	0.291087	0.48	0.339	1				sycn.2	0.964248	-0.644788	0.88	0.836	1
sumo2b	0.0859841	0.266218	0.4	0.264	1					scg3	0.0745757	0.250201	0.96	0.944	1				zgc:112160	0.968665	-0.880856	1	0.977	1
h3f3d	0.0285201	0.26376	0.6	0.386	1					sumo2b	0.0859841	0.266218	0.4	0.264	1
cox8a	0.122644	0.262691	0.72	0.56	1					rgs4	0.0932719	0.330315	0.36	0.228	1
atp5c1	0.0434991	0.261729	0.68	0.478	1					COX5B (1 of many).1	0.100458	0.282169	0.8	0.676	1
sdha	0.00081774	0.258051	0.36	0.124	1					eif3ba	0.100823	0.300166	0.36	0.235	1
EIF1B	0.00712315	0.257224	0.44	0.21	1					WDR83OS	0.108235	0.291604	0.52	0.389	1
pdap1b	0.00604149	0.256521	0.36	0.154	1					si:ch211-202a12.4	0.115079	0.335528	0.68	0.538	1
atf6	0.0115012	0.256521	0.32	0.14	1					cox8a	0.122644	0.262691	0.72	0.56	1
eif3ha	0.031396	0.256188	0.44	0.256	1					calm2b	0.124351	0.328579	0.68	0.656	1
bloc1s1	0.0013632	0.255303	0.24	0.069	1					TMSB15A	0.132308	0.329401	0.92	0.914	1
tuba8l4	0.171418	0.253636	0.44	0.338	1					tuba8l4	0.171418	0.253636	0.44	0.338	1
rnasekb	0.0613301	0.251136	0.68	0.51	1					mlnl	0.202957	2.99474	0.2	0.122	1
scg3	0.0745757	0.250201	0.96	0.944	1					ghrl	0.671054	4.24623	0.56	0.498	1
prss59.1	0.118993	-0.250039	1	1	1
eif5a2	0.187835	-0.250127	0.44	0.525	1
gamt	0.641502	-0.261396	0.32	0.255	1
ssr4	0.369641	-0.273806	0.52	0.579	1
si:ch211-240l19.8	0.287752	-0.301757	1	1	1
cpa4	0.720075	-0.322419	0.24	0.198	1
aqp12	0.373735	-0.333087	0.08	0.139	1
CELA1 (1 of many).1	0.480062	-0.339037	0.28	0.211	1
dap	0.0269706	-0.346701	0.16	0.367	1
cel.2	0.260964	-0.378565	0.56	0.424	1
bhmt	0.275912	-0.414418	0.12	0.213	1
zgc:136461	0.622975	-0.501412	0.84	0.765	1
c6ast3	0.819893	-0.511063	0.76	0.692	1
zgc:92137	0.488301	-0.529845	0.48	0.578	1
c6ast4	0.82414	-0.549157	0.48	0.439	1
si:ch211-195b11.3	0.495117	-0.566924	0.32	0.253	1
cel.1	0.354676	-0.612819	0.64	0.739	1
cpa5	0.680231	-0.634739	0.68	0.78	1
sycn.2	0.964248	-0.644788	0.88	0.836	1
cpb1	0.447397	-0.674713	0.68	0.736	1
pla2g1b	0.11402	-0.700499	0.2	0.348	1
spink4	0.588039	-0.704812	0.24	0.276	1
si:ch211-240l19.5	0.809172	-0.711243	0.88	0.792	1
cpa1	0.819812	-0.748933	0.64	0.561	1
amy2a	0.280248	-0.79301	0.68	0.763	1
ctrl	0.800844	-0.842335	1	0.944	1
zgc:112160	0.968665	-0.880856	1	0.977	1
zgc:92590	0.601293	-0.895482	0.32	0.347	1
sst1.2	0.485696	-0.91003	0.48	0.41	1
sycn.1	0.531398	-0.969073	0.96	0.934	1
ela2	0.565625	-0.972401	1	0.985	1
apoda.2	0.193052	-1.03336	0.92	0.932	1
si:ch211-240l19.7	0.574905	-1.09082	0.4	0.422	1
ela3l	0.745134	-1.09353	1	1	1
sst2	0.480484	-1.15363	0.68	0.754	1
si:ch211-240l19.6	0.25932	-1.18815	0.88	0.923	1
CELA1 (1 of many).3	0.00865981	-1.20763	0.12	0.368	1
ela2l	0.603035	-1.23722	1	0.995	1
sst1.1	0.0635868	-1.24621	1	0.846	1
gip	0.681707	-4.88584	0.08	0.104	1

## Sheet: Pathway_analysis_pnpo_zebrafish
Gene ontology analysis using the upregulated DEGs zebrafish (p value < 0.05)										KEGG pathway analysis using upregulated DEGs zebrafish (p-value <0.05)
Term	P-value	Adjusted P-value	Genes							Term	P-value	Adjusted P-value	Genes
cellular respiration (GO:0045333)	1.35342e-05	0.000879724	ndufs7;cox6a1;sdha							Oxidative phosphorylation	0.000110731	0.00155024	ndufs7;cox6a1;atpv0e2;sdha
mitochondrial ATP synthesis coupled electron transport (GO:0042775)	3.36926e-05	0.00109501	uqcc3;cox6a1;sdha							Oocyte meiosis	0.0255506	0.111714	rbx1;ywhaqa
respiratory electron transport chain (GO:0022904)	6.74234e-05	0.00146084	uqcc3;cox6a1;sdha							Cell cycle	0.0258947	0.111714	rbx1;ywhaqa
protein peptidyl-prolyl isomerization (GO:0000413)	0.0001715	0.00267237	fkbp1aa;fkbp5							RNA transport	0.0327841	0.111714	sumo3a;eif3ha
peptidyl-proline modification (GO:0018208)	0.000205567	0.00267237	fkbp1aa;fkbp5							Protein processing in endoplasmic reticulum	0.0398979	0.111714	rbx1;atf6
aerobic respiration (GO:0009060)	0.000325929	0.0035309	ndufs7;cox6a1							Citrate cycle (TCA cycle)	0.0594644	0.13875	sdha
intra-Golgi vesicle-mediated transport (GO:0006891)	0.000996344	0.00925176	copz2;cope							Nucleotide excision repair	0.0762897	0.152579	rbx1
mitochondrial respiratory chain complex assembly (GO:0033108)	0.00151029	0.0122711	uqcc3;ndufs7							Cardiac muscle contraction	0.165239	0.258829	cox6a1
mitochondrial electron transport, succinate to ubiquinone (GO:0006121)	0.0107529	0.0635396	sdha							TGF-beta signaling pathway	0.175754	0.258829	rbx1
energy coupled proton transmembrane transport, against electrochemical gradient (GO:0015988)	0.0107529	0.0635396	ndufs7							Spliceosome	0.21512	0.258829	snrpf
protein methylation (GO:0006479)	0.0107529	0.0635396	trmt112							Lysosome	0.219379	0.258829	laptm4a
protein modification by small protein conjugation (GO:0032446)	0.012919	0.0647797	sumo3a;rbx1							Ubiquitin mediated proteolysis	0.226429	0.258829	rbx1
rRNA base methylation (GO:0070475)	0.0143121	0.0647797	trmt112							Phagosome	0.240342	0.258829	atpv0e2
mitochondrial electron transport, ubiquinol to cytochrome c (GO:0006122)	0.016087	0.0647797	uqcc3							Wnt signaling pathway	0.283248	0.283248	rbx1
cristae formation (GO:0042407)	0.016087	0.0647797	uqcc3
regulation of cellular amide metabolic process (GO:0034248)	0.0178589	0.0647797	eif3ha
regulation of cellular protein metabolic process (GO:0032268)	0.0178589	0.0647797	eif3ha
Golgi vesicle transport (GO:0048193)	0.0212543	0.0647797	copz2;cope
mitochondrial electron transport, cytochrome c to oxygen (GO:0006123)	0.0213933	0.0647797	cox6a1
lateral line system development (GO:0048925)	0.0213933	0.0647797	eif3ha
protein sumoylation (GO:0016925)	0.0213933	0.0647797	sumo3a
NADH dehydrogenase complex assembly (GO:0010257)	0.0249153	0.0647797	ndufs7
mitochondrial respiratory chain complex I biogenesis (GO:0097031)	0.0249153	0.0647797	ndufs7
mitochondrial respiratory chain complex I assembly (GO:0032981)	0.0249153	0.0647797	ndufs7
protein neddylation (GO:0045116)	0.0249153	0.0647797	rbx1
posttranscriptional regulation of gene expression (GO:0010608)	0.0266717	0.0666791	eif3ha
inner mitochondrial membrane organization (GO:0007007)	0.0319224	0.0768501	uqcc3
dicarboxylic acid metabolic process (GO:0043648)	0.0354075	0.080482	sdha
tRNA methylation (GO:0030488)	0.0371455	0.080482	trmt112
chromatin assembly (GO:0031497)	0.0371455	0.080482	h3f3a
nucleosome assembly (GO:0006334)	0.0388805	0.0815236	h3f3a
protein-DNA complex assembly (GO:0065004)	0.0423413	0.0860058	h3f3a
retrograde vesicle-mediated transport, Golgi to ER (GO:0006890)	0.054359	0.103922	copz2
SCF-dependent proteasomal ubiquitin-dependent protein catabolic process (GO:0031146)	0.054359	0.103922	rbx1
peptidyl-lysine modification (GO:0018205)	0.0577656	0.107279	sumo3a
RNA methylation (GO:0001510)	0.0594644	0.107366	trmt112
nucleosome organization (GO:0034728)	0.0628531	0.110418	h3f3a
tRNA modification (GO:0006400)	0.0729482	0.123971	trmt112
protein ubiquitination involved in ubiquitin-dependent protein catabolic process (GO:0042787)	0.0762897	0.123971	rbx1
regulation of translation (GO:0006417)	0.0762897	0.123971	eif3ha
lateral line development (GO:0048882)	0.0796195	0.126226	eif3ha
definitive hemopoiesis (GO:0060216)	0.091182	0.141115	sumo3a
plasma membrane bounded cell projection organization (GO:0120036)	0.110676	0.167301	gpm6aa
RNA splicing, via transesterification reactions with bulged adenosine as nucleophile (GO:0000377)	0.113885	0.168239	snrpf
cardiovascular system development (GO:0072358)	0.128187	0.18516	eif3ha
vasculature development (GO:0001944)	0.132905	0.1878	eif3ha
ER to Golgi vesicle-mediated transport (GO:0006888)	0.137598	0.190294	cope
mRNA processing (GO:0006397)	0.143816	0.190776	snrpf
endosomal transport (GO:0016197)	0.143816	0.190776	bloc1s1
mRNA splicing, via spliceosome (GO:0000398)	0.178735	0.232355	snrpf
neuron projection development (GO:0031175)	0.183186	0.232676	gpm6aa
transmembrane transport (GO:0055085)	0.186141	0.232676	atpv0e2
embryo development ending in birth or egg hatching (GO:0009792)	0.202206	0.247988	sumo3a
neuron development (GO:0048666)	0.216542	0.260653	gpm6aa
protein ubiquitination (GO:0016567)	0.252655	0.297354	rbx1
chordate embryonic development (GO:0043009)	0.258065	0.297354	sumo3a
proteasome-mediated ubiquitin-dependent protein catabolic process (GO:0043161)	0.260756	0.297354	rbx1
ubiquitin-dependent protein catabolic process (GO:0006511)	0.292315	0.327594	rbx1
regulation of cellular macromolecule biosynthetic process (GO:2000112)	0.312622	0.33976	eif3ha
hemopoiesis (GO:0030097)	0.313873	0.33976	sumo3a
brain development (GO:0007420)	0.318851	0.33976	eif3ha
intracellular protein transport (GO:0006886)	0.377063	0.388703	copz2
protein transport (GO:0015031)	0.379333	0.388703	copz2
central nervous system development (GO:0007417)	0.382723	0.388703	eif3ha
cellular protein localization (GO:0034613)	0.390564	0.390564	copz2

## Sheet: DEGs_PNPO_human
All DEGs for PNPO+ beta cells compared to PNPO- beta cells (human)											Upregulated DEGs		Rearranged by p-value (low to high)							Downregulated DEGs		Rearranged by p-value (low to high)
Gene	p_val	avg_log2FC	pct.1	pct.2	p_val_adj						Gene	p_val	avg_log2FC	pct.1	pct.2	p_val_adj				Gene	p_val	avg_log2FC	pct.1	pct.2	p_val_adj
PNPO	0	1.06647	1	0	0						PNPO	0	1.06647	1	0	0				CELA3A	1.24866e-161	-0.833782	0.135	0.465	3.83112e-157
TPPP3	1.03684e-113	0.568439	0.607	0.356	3.18124e-109						UCHL1	4.03277e-150	0.532511	0.932	0.66	1.23733e-145				CELA3B	3.04865e-160	-0.601757	0.102	0.426	9.35387e-156
MT1X	5.45289e-58	0.560769	0.538	0.361	1.67305e-53						ERO1B	7.14593e-135	0.523291	0.822	0.536	2.19251e-130				PLA2G1B	8.18258e-158	-0.640074	0.117	0.439	2.51058e-153
UCHL1	4.03277e-150	0.532511	0.932	0.66	1.23733e-145						FAM229B	1.7045e-118	0.382649	0.682	0.41	5.22974e-114				CLPS	1.42204e-154	-0.937402	0.164	0.489	4.36309e-150
ERO1B	7.14593e-135	0.523291	0.822	0.536	2.19251e-130						TPPP3	1.03684e-113	0.568439	0.607	0.356	3.18124e-109				GP2	1.97991e-152	-0.408085	0.065	0.366	6.07477e-148
FXYD2	2.37714e-84	0.520069	0.967	0.961	7.29356e-80						RAB10	3.01715e-113	0.344859	0.485	0.251	9.25722e-109				CPA1	5.24359e-151	-0.709996	0.142	0.459	1.60884e-146
PLCG2	6.41587e-78	0.476523	0.522	0.322	1.96852e-73						PCSK1	8.43197e-106	0.462111	0.799	0.539	2.5871e-101				REG1B	1.30637e-148	-0.660239	0.128	0.446	4.0082e-144
PPDPF	3.8861e-60	0.46715	0.882	0.88	1.19233e-55						CRIP2	1.49208e-105	0.381508	0.608	0.359	4.57801e-101				CEL	5.44162e-148	-0.457367	0.095	0.404	1.6696e-143
PCSK1	8.43197e-106	0.462111	0.799	0.539	2.5871e-101						HADH	5.38878e-103	0.403489	0.718	0.459	1.65339e-98				CPA2	1.67818e-147	-0.415979	0.096	0.406	5.14901e-143
PPY	8.53239e-08	0.452125	0.175	0.128	0.00261791						PCLO	2.63096e-99	0.266719	0.393	0.191	8.0723e-95				REG1A	5.13327e-147	-0.997389	0.185	0.508	1.57499e-142
PEG10	3.04688e-59	0.447381	0.487	0.306	9.34844e-55						C9orf135	4.98278e-98	0.359081	0.473	0.255	1.52882e-93				SERPINA3	1.70869e-146	-0.514366	0.06	0.351	5.24262e-142
SLC30A8	3.31539e-54	0.405958	0.442	0.274	1.01723e-49						CADPS	8.76132e-91	0.274961	0.457	0.245	2.68815e-86				PRSS2	6.83038e-146	-0.963397	0.193	0.518	2.0957e-141
HADH	5.38878e-103	0.403489	0.718	0.459	1.65339e-98						SELENOW	4.31487e-90	0.374959	0.906	0.778	1.32389e-85				PRSS1	8.2252e-146	-0.840778	0.176	0.498	2.52366e-141
HIST1H4C	7.70184e-78	0.401684	0.591	0.394	2.36308e-73						LRRC23	6.06721e-89	0.252638	0.368	0.181	1.86154e-84				CPB1	3.04122e-145	-0.528479	0.12	0.432	9.33107e-141
FAM229B	1.7045e-118	0.382649	0.682	0.41	5.22974e-114						HAX1	7.22679e-88	0.32544	0.617	0.389	2.21732e-83				PNLIP	1.04887e-143	-0.471466	0.109	0.418	3.21813e-139
MT1E	9.88736e-14	0.38232	0.408	0.338	3.03364e-09						UQCC2	2.14179e-87	0.299913	0.377	0.19	6.57144e-83				SPINK1	1.88673e-143	-0.708475	0.151	0.469	5.78886e-139
CRIP2	1.49208e-105	0.381508	0.608	0.359	4.57801e-101						PKIB	2.75135e-87	0.351662	0.742	0.488	8.44169e-83				CTRB1	1.29954e-141	-0.706879	0.153	0.47	3.98725e-137
IAPP	7.02699e-08	0.377517	0.643	0.558	0.00215602						AKR7A2	3.20046e-87	0.323735	0.52	0.3	9.81966e-83				CTRC	1.21645e-138	-0.469894	0.124	0.437	3.73231e-134
SELENOW	4.31487e-90	0.374959	0.906	0.778	1.32389e-85						ARL3	5.01775e-86	0.337382	0.679	0.446	1.53955e-81				CTRB2	8.86325e-132	-0.592128	0.155	0.473	2.71942e-127
RBP4	2.83283e-36	0.374219	0.611	0.46	8.6917e-32						HIST2H2AC	4.55433e-85	0.260712	0.36	0.177	1.39736e-80				SYCN	1.43459e-114	-0.310167	0.085	0.345	4.4016e-110
PCP4	1.26831e-81	0.373963	0.542	0.324	3.89143e-77						FXYD2	2.37714e-84	0.520069	0.967	0.961	7.29356e-80				CD44	6.01423e-113	-0.43992	0.121	0.385	1.84529e-108
DLK1	2.27299e-29	0.372421	0.569	0.436	6.97397e-25						PMVK	4.05903e-83	0.277638	0.59	0.365	1.24539e-78				PRSS3	2.49993e-106	-0.318145	0.06	0.293	7.67029e-102
MEG3	2.31325e-57	0.368708	0.718	0.517	7.09753e-53						DCXR	2.21231e-82	0.287852	0.478	0.271	6.7878e-78				TM4SF1	6.41853e-103	-0.40553	0.054	0.283	1.96933e-98
MAP1B	1.63654e-77	0.36105	0.798	0.602	5.02123e-73						C7orf50	4.51702e-82	0.308459	0.567	0.346	1.38591e-77				PNLIPRP1	8.89254e-94	-0.28778	0.042	0.251	2.72841e-89
C9orf135	4.98278e-98	0.359081	0.473	0.255	1.52882e-93						MT1F	6.41548e-82	0.25604	0.492	0.282	1.9684e-77				TACSTD2	1.46132e-91	-0.328067	0.057	0.27	4.48363e-87
TTC3	1.44955e-79	0.354974	0.896	0.835	4.44751e-75						PCP4	1.26831e-81	0.373963	0.542	0.324	3.89143e-77				CELA2A	8.21825e-90	-0.274389	0.05	0.256	2.52152e-85
DYNLL1	4.68737e-63	0.354488	0.766	0.601	1.43818e-58						SURF2	1.61637e-81	0.338883	0.693	0.456	4.95934e-77				SOD2	6.68021e-88	-0.558547	0.356	0.595	2.04962e-83
PPP1R1A	3.98632e-66	0.352027	0.784	0.565	1.22308e-61						LAGE3	1.04428e-80	0.256683	0.388	0.202	3.20405e-76				GCG	4.11113e-80	-0.746046	0.353	0.596	1.26138e-75
PKIB	2.75135e-87	0.351662	0.742	0.488	8.44169e-83						CETN2	6.62346e-80	0.309549	0.566	0.347	2.03221e-75				KRT18	3.04259e-65	-0.283521	0.403	0.614	9.33526e-61
PTPRN	4.97516e-78	0.351205	0.953	0.916	1.52648e-73						TTC3	1.44955e-79	0.354974	0.896	0.835	4.44751e-75				VIM	7.85584e-65	-0.289161	0.046	0.208	2.41033e-60
SCGN	1.44997e-76	0.345093	0.905	0.801	4.44878e-72						PIFO	3.12844e-78	0.271253	0.392	0.207	9.59868e-74				HLA-E	1.86345e-57	-0.270567	0.196	0.386	5.71745e-53
RAB10	3.01715e-113	0.344859	0.485	0.251	9.25722e-109						PTPRN	4.97516e-78	0.351205	0.953	0.916	1.52648e-73				ZFP36L1	4.71853e-57	-0.285037	0.028	0.166	1.44774e-52
SURF2	1.61637e-81	0.338883	0.693	0.456	4.95934e-77						PLCG2	6.41587e-78	0.476523	0.522	0.322	1.96852e-73				SERPINA1	9.51242e-55	-0.273114	0.117	0.29	2.9186e-50
ARL3	5.01775e-86	0.337382	0.679	0.446	1.53955e-81						PDE4DIP	6.4357e-78	0.254665	0.529	0.313	1.9746e-73				NEAT1	1.43438e-53	-0.815951	0.596	0.737	4.40097e-49
TMEM141	1.15794e-76	0.33427	0.385	0.208	3.5528e-72						PIGP	7.1035e-78	0.282579	0.547	0.332	2.1795e-73				B2M	2.28203e-52	-0.418169	0.965	0.981	7.00172e-48
MORN2	9.81253e-67	0.329238	0.576	0.376	3.01068e-62						HIST1H4C	7.70184e-78	0.401684	0.591	0.394	2.36308e-73				SAT1	2.37782e-52	-0.441987	0.478	0.662	7.29561e-48
NEUROD1	2.56034e-65	0.328242	0.42	0.244	7.85564e-61						GIHCG	8.14375e-78	0.294541	0.512	0.306	2.49866e-73				GSTP1	3.08497e-49	-0.30244	0.393	0.591	9.4653e-45
HAX1	7.22679e-88	0.32544	0.617	0.389	2.21732e-83						CYP51A1	1.42664e-77	0.319395	0.621	0.404	4.37723e-73				CLU	1.62028e-46	-0.377295	0.584	0.715	4.97135e-42
AKR7A2	3.20046e-87	0.323735	0.52	0.3	9.81966e-83						MAP1B	1.63654e-77	0.36105	0.798	0.602	5.02123e-73				HLA-A	3.89065e-46	-0.347983	0.819	0.905	1.19373e-41
CYP51A1	1.42664e-77	0.319395	0.621	0.404	4.37723e-73						ARL1	9.94664e-77	0.271056	0.622	0.394	3.05183e-72				HLA-C	4.58364e-46	-0.333163	0.59	0.752	1.40635e-41
EDF1	1.20308e-63	0.318825	0.91	0.893	3.69129e-59						TMEM141	1.15794e-76	0.33427	0.385	0.208	3.5528e-72				HLA-B	2.14832e-44	-0.332464	0.473	0.647	6.59147e-40
ABCC8	1.37093e-73	0.317111	0.466	0.271	4.20629e-69						SCGN	1.44997e-76	0.345093	0.905	0.801	4.44878e-72				CD24	5.66392e-33	-0.25556	0.34	0.498	1.7378e-28
CALM1	2.86292e-64	0.315769	0.996	0.993	8.784e-60						SLC7A8	1.60031e-76	0.290174	0.555	0.343	4.91007e-72				HSPA5	1.53377e-30	-0.311781	0.62	0.759	4.70591e-26
LRRC10B	1.68529e-73	0.313582	0.466	0.274	5.17079e-69						SYT4	2.97651e-75	0.27537	0.631	0.404	9.13252e-71				IGFBP7	1.60134e-30	-0.428978	0.499	0.641	4.91324e-26
KIF1A	7.62765e-66	0.311536	0.607	0.395	2.34031e-61						PLCXD3	8.13121e-75	0.256095	0.431	0.239	2.49482e-70				MYL12B	1.59755e-29	-0.312948	0.719	0.814	4.90159e-25
SMIM29	4.79345e-60	0.311168	0.492	0.312	1.47073e-55						ABCC8	1.37093e-73	0.317111	0.466	0.271	4.20629e-69				MT1G	6.55026e-21	-0.296778	0.105	0.191	2.00975e-16
CETN2	6.62346e-80	0.309549	0.566	0.347	2.03221e-75						LRRC10B	1.68529e-73	0.313582	0.466	0.274	5.17079e-69				RPS29	8.88321e-19	-0.250993	0.995	0.992	2.72555e-14
C7orf50	4.51702e-82	0.308459	0.567	0.346	1.38591e-77						MRPL54	5.77339e-73	0.272459	0.555	0.346	1.77139e-68				S100A6	3.14019e-14	-0.320161	0.775	0.832	9.63474e-10
CSTB	4.07587e-36	0.305877	0.741	0.685	1.25056e-31						FAM102A	1.99548e-72	0.284714	0.532	0.325	6.12252e-68
RASD1	7.86057e-52	0.305376	0.571	0.384	2.41178e-47						NDUFAF3	5.85447e-71	0.277086	0.474	0.279	1.79627e-66
CNIH2	1.36798e-51	0.30364	0.642	0.452	4.19722e-47						STXBP1	6.31104e-71	0.253664	0.541	0.334	1.93635e-66
BEX1	2.48185e-66	0.303089	0.997	0.99	7.61481e-62						RIIAD1	6.84159e-71	0.256623	0.35	0.184	2.09914e-66
METRN	3.14966e-62	0.30287	0.762	0.546	9.66379e-58						TSTD1	1.45704e-70	0.266657	0.687	0.457	4.47048e-66
DBI	6.96573e-55	0.302375	0.83	0.76	2.13723e-50						PRMT2	1.87352e-70	0.276314	0.48	0.287	5.74834e-66
UQCC2	2.14179e-87	0.299913	0.377	0.19	6.57144e-83						ATP6V1D	4.59882e-70	0.274158	0.415	0.234	1.41101e-65
HIST1H1E	6.90882e-62	0.299398	0.436	0.258	2.11977e-57						C3orf14	3.50564e-69	0.268261	0.654	0.433	1.0756e-64
MT-CO1	3.52532e-38	0.298033	0.998	0.998	1.08164e-33						NDUFA7	1.61769e-68	0.276656	0.57	0.364	4.9634e-64
SERF2	1.31848e-47	0.297067	0.952	0.948	4.04536e-43						SCG3	3.68122e-68	0.293158	0.978	0.954	1.12947e-63
G6PC2	3.78588e-47	0.296074	0.305	0.174	1.16159e-42						LSM4	1.55081e-67	0.259548	0.617	0.404	4.7582e-63
GIHCG	8.14375e-78	0.294541	0.512	0.306	2.49866e-73						DNAJC15	7.34967e-67	0.257675	0.479	0.288	2.25502e-62
KIF9	3.89964e-66	0.293911	0.406	0.234	1.19649e-61						MORN2	9.81253e-67	0.329238	0.576	0.376	3.01068e-62
GAD2	5.17742e-54	0.293233	0.715	0.507	1.58854e-49						BEX1	2.48185e-66	0.303089	0.997	0.99	7.61481e-62
SCG3	3.68122e-68	0.293158	0.978	0.954	1.12947e-63						KIF9	3.89964e-66	0.293911	0.406	0.234	1.19649e-61
TCEA1	3.90992e-56	0.291744	0.832	0.76	1.19964e-51						PPP1R1A	3.98632e-66	0.352027	0.784	0.565	1.22308e-61
SLC7A8	1.60031e-76	0.290174	0.555	0.343	4.91007e-72						KIF1A	7.62765e-66	0.311536	0.607	0.395	2.34031e-61
DNAJC12	2.05945e-59	0.289138	0.61	0.408	6.31881e-55						NEUROD1	2.56034e-65	0.328242	0.42	0.244	7.85564e-61
DCXR	2.21231e-82	0.287852	0.478	0.271	6.7878e-78						YIF1A	6.92287e-65	0.259793	0.564	0.364	2.12408e-60
FAM102A	1.99548e-72	0.284714	0.532	0.325	6.12252e-68						OLMALINC	8.5919e-65	0.254504	0.465	0.277	2.63617e-60
TUBA1A	1.71734e-34	0.284278	0.879	0.87	5.26915e-30						CALM1	2.86292e-64	0.315769	0.996	0.993	8.784e-60
PIGP	7.1035e-78	0.282579	0.547	0.332	2.1795e-73						EDF1	1.20308e-63	0.318825	0.91	0.893	3.69129e-59
CYSTM1	8.54797e-37	0.281862	0.821	0.815	2.62269e-32						DYNLL1	4.68737e-63	0.354488	0.766	0.601	1.43818e-58
IFI27L2	5.45091e-53	0.281232	0.525	0.35	1.67245e-48						COPZ1	5.13119e-63	0.258636	0.463	0.28	1.57435e-58
SHISAL2B	1.94978e-39	0.28102	0.473	0.321	5.98232e-35						METRN	3.14966e-62	0.30287	0.762	0.546	9.66379e-58
FTL	0.0144821	0.280955	1	0.999	1						PARVB	3.31013e-62	0.254658	0.521	0.327	1.01561e-57
SCD	4.93329e-59	0.280816	0.619	0.417	1.51363e-54						HIST1H1E	6.90882e-62	0.299398	0.436	0.258	2.11977e-57
OAZ1	9.09009e-48	0.280131	0.951	0.941	2.78902e-43						NAA38	1.42786e-61	0.257049	0.634	0.426	4.38096e-57
MAFB	4.88654e-48	0.278322	0.431	0.275	1.49929e-43						CHPF	3.96809e-61	0.250815	0.526	0.332	1.21749e-56
PMVK	4.05903e-83	0.277638	0.59	0.365	1.24539e-78						PPDPF	3.8861e-60	0.46715	0.882	0.88	1.19233e-55
NDUFAF3	5.85447e-71	0.277086	0.474	0.279	1.79627e-66						SMIM29	4.79345e-60	0.311168	0.492	0.312	1.47073e-55
NDUFA7	1.61769e-68	0.276656	0.57	0.364	4.9634e-64						PRR13	1.05311e-59	0.264912	0.549	0.355	3.23116e-55
PRMT2	1.87352e-70	0.276314	0.48	0.287	5.74834e-66						DNAJC12	2.05945e-59	0.289138	0.61	0.408	6.31881e-55
SYT4	2.97651e-75	0.27537	0.631	0.404	9.13252e-71						PEG10	3.04688e-59	0.447381	0.487	0.306	9.34844e-55
CADPS	8.76132e-91	0.274961	0.457	0.245	2.68815e-86						SCD	4.93329e-59	0.280816	0.619	0.417	1.51363e-54
ATP6V1D	4.59882e-70	0.274158	0.415	0.234	1.41101e-65						MT1X	5.45289e-58	0.560769	0.538	0.361	1.67305e-53
PEMT	1.56704e-38	0.274149	0.466	0.319	4.80799e-34						MEG3	2.31325e-57	0.368708	0.718	0.517	7.09753e-53
MRPL54	5.77339e-73	0.272459	0.555	0.346	1.77139e-68						TMED6	3.83329e-57	0.259192	0.489	0.311	1.17613e-52
PIFO	3.12844e-78	0.271253	0.392	0.207	9.59868e-74						TCEA1	3.90992e-56	0.291744	0.832	0.76	1.19964e-51
ARL1	9.94664e-77	0.271056	0.622	0.394	3.05183e-72						TMEM208	5.55619e-55	0.268231	0.813	0.694	1.70475e-50
C3orf14	3.50564e-69	0.268261	0.654	0.433	1.0756e-64						DBI	6.96573e-55	0.302375	0.83	0.76	2.13723e-50
TMEM208	5.55619e-55	0.268231	0.813	0.694	1.70475e-50						SLC30A8	3.31539e-54	0.405958	0.442	0.274	1.01723e-49
PCLO	2.63096e-99	0.266719	0.393	0.191	8.0723e-95						GAD2	5.17742e-54	0.293233	0.715	0.507	1.58854e-49
TSTD1	1.45704e-70	0.266657	0.687	0.457	4.47048e-66						IFI27L2	5.45091e-53	0.281232	0.525	0.35	1.67245e-48
HSPB1	2.09477e-16	0.266155	0.268	0.394	6.42718e-12						RASD1	7.86057e-52	0.305376	0.571	0.384	2.41178e-47
TUBB4B	7.24924e-12	0.266008	0.556	0.533	2.22421e-07						CNIH2	1.36798e-51	0.30364	0.642	0.452	4.19722e-47
PRR13	1.05311e-59	0.264912	0.549	0.355	3.23116e-55						TPD52	4.61922e-51	0.254476	0.77	0.591	1.41727e-46
STMN2	4.39203e-31	0.263546	0.396	0.272	1.34756e-26						SEZ6L2	2.63421e-49	0.251022	0.747	0.6	8.08228e-45
MAFA	7.90908e-46	0.262748	0.417	0.264	2.42667e-41						HOPX	1.09417e-48	0.25557	0.614	0.428	3.35713e-44
AL627171.2	8.38467e-47	0.262204	0.405	0.25	2.57258e-42						MEIS2	1.21122e-48	0.252782	0.605	0.423	3.71628e-44
HIST2H2AC	4.55433e-85	0.260712	0.36	0.177	1.39736e-80						MAFB	4.88654e-48	0.278322	0.431	0.275	1.49929e-43
CIAO2B	9.78634e-37	0.259938	0.598	0.472	3.00264e-32						OAZ1	9.09009e-48	0.280131	0.951	0.941	2.78902e-43
YIF1A	6.92287e-65	0.259793	0.564	0.364	2.12408e-60						SERF2	1.31848e-47	0.297067	0.952	0.948	4.04536e-43
LSM4	1.55081e-67	0.259548	0.617	0.404	4.7582e-63						G6PC2	3.78588e-47	0.296074	0.305	0.174	1.16159e-42
TMED6	3.83329e-57	0.259192	0.489	0.311	1.17613e-52						AL627171.2	8.38467e-47	0.262204	0.405	0.25	2.57258e-42
COPZ1	5.13119e-63	0.258636	0.463	0.28	1.57435e-58						MAFA	7.90908e-46	0.262748	0.417	0.264	2.42667e-41
DNAJC15	7.34967e-67	0.257675	0.479	0.288	2.25502e-62						HSBP1	6.92031e-40	0.254421	0.593	0.458	2.12329e-35
NAA38	1.42786e-61	0.257049	0.634	0.426	4.38096e-57						SHISAL2B	1.94978e-39	0.28102	0.473	0.321	5.98232e-35
LAGE3	1.04428e-80	0.256683	0.388	0.202	3.20405e-76						PEMT	1.56704e-38	0.274149	0.466	0.319	4.80799e-34
RIIAD1	6.84159e-71	0.256623	0.35	0.184	2.09914e-66						MT-CO1	3.52532e-38	0.298033	0.998	0.998	1.08164e-33
DEPP1	9.93148e-23	0.256284	0.511	0.392	3.04718e-18						CYSTM1	8.54797e-37	0.281862	0.821	0.815	2.62269e-32
PLCXD3	8.13121e-75	0.256095	0.431	0.239	2.49482e-70						CIAO2B	9.78634e-37	0.259938	0.598	0.472	3.00264e-32
MT1F	6.41548e-82	0.25604	0.492	0.282	1.9684e-77						RBP4	2.83283e-36	0.374219	0.611	0.46	8.6917e-32
HOPX	1.09417e-48	0.25557	0.614	0.428	3.35713e-44						CSTB	4.07587e-36	0.305877	0.741	0.685	1.25056e-31
MT-ND4	8.5428e-25	0.255079	0.997	0.997	2.6211e-20						SNRPN	7.20515e-35	0.251755	0.805	0.694	2.21068e-30
PDE4DIP	6.4357e-78	0.254665	0.529	0.313	1.9746e-73						TUBA1A	1.71734e-34	0.284278	0.879	0.87	5.26915e-30
PARVB	3.31013e-62	0.254658	0.521	0.327	1.01561e-57						STMN2	4.39203e-31	0.263546	0.396	0.272	1.34756e-26
OLMALINC	8.5919e-65	0.254504	0.465	0.277	2.63617e-60						DLK1	2.27299e-29	0.372421	0.569	0.436	6.97397e-25
TPD52	4.61922e-51	0.254476	0.77	0.591	1.41727e-46						MT-ND4	8.5428e-25	0.255079	0.997	0.997	2.6211e-20
HSBP1	6.92031e-40	0.254421	0.593	0.458	2.12329e-35						DEPP1	9.93148e-23	0.256284	0.511	0.392	3.04718e-18
STXBP1	6.31104e-71	0.253664	0.541	0.334	1.93635e-66						HSPB1	2.09477e-16	0.266155	0.268	0.394	6.42718e-12
MEIS2	1.21122e-48	0.252782	0.605	0.423	3.71628e-44						MT1E	9.88736e-14	0.38232	0.408	0.338	3.03364e-09
LRRC23	6.06721e-89	0.252638	0.368	0.181	1.86154e-84						TUBB4B	7.24924e-12	0.266008	0.556	0.533	2.22421e-07
SNRPN	7.20515e-35	0.251755	0.805	0.694	2.21068e-30						IAPP	7.02699e-08	0.377517	0.643	0.558	0.00215602
SEZ6L2	2.63421e-49	0.251022	0.747	0.6	8.08228e-45						PPY	8.53239e-08	0.452125	0.175	0.128	0.00261791
CHPF	3.96809e-61	0.250815	0.526	0.332	1.21749e-56						FTL	0.0144821	0.280955	1	0.999	1
RPS29	8.88321e-19	-0.250993	0.995	0.992	2.72555e-14
CD24	5.66392e-33	-0.25556	0.34	0.498	1.7378e-28
HLA-E	1.86345e-57	-0.270567	0.196	0.386	5.71745e-53
SERPINA1	9.51242e-55	-0.273114	0.117	0.29	2.9186e-50
CELA2A	8.21825e-90	-0.274389	0.05	0.256	2.52152e-85
KRT18	3.04259e-65	-0.283521	0.403	0.614	9.33526e-61
ZFP36L1	4.71853e-57	-0.285037	0.028	0.166	1.44774e-52
PNLIPRP1	8.89254e-94	-0.28778	0.042	0.251	2.72841e-89
VIM	7.85584e-65	-0.289161	0.046	0.208	2.41033e-60
MT1G	6.55026e-21	-0.296778	0.105	0.191	2.00975e-16
GSTP1	3.08497e-49	-0.30244	0.393	0.591	9.4653e-45
SYCN	1.43459e-114	-0.310167	0.085	0.345	4.4016e-110
HSPA5	1.53377e-30	-0.311781	0.62	0.759	4.70591e-26
MYL12B	1.59755e-29	-0.312948	0.719	0.814	4.90159e-25
PRSS3	2.49993e-106	-0.318145	0.06	0.293	7.67029e-102
S100A6	3.14019e-14	-0.320161	0.775	0.832	9.63474e-10
TACSTD2	1.46132e-91	-0.328067	0.057	0.27	4.48363e-87
HLA-B	2.14832e-44	-0.332464	0.473	0.647	6.59147e-40
HLA-C	4.58364e-46	-0.333163	0.59	0.752	1.40635e-41
HLA-A	3.89065e-46	-0.347983	0.819	0.905	1.19373e-41
CLU	1.62028e-46	-0.377295	0.584	0.715	4.97135e-42
TM4SF1	6.41853e-103	-0.40553	0.054	0.283	1.96933e-98
GP2	1.97991e-152	-0.408085	0.065	0.366	6.07477e-148
CPA2	1.67818e-147	-0.415979	0.096	0.406	5.14901e-143
B2M	2.28203e-52	-0.418169	0.965	0.981	7.00172e-48
IGFBP7	1.60134e-30	-0.428978	0.499	0.641	4.91324e-26
CD44	6.01423e-113	-0.43992	0.121	0.385	1.84529e-108
SAT1	2.37782e-52	-0.441987	0.478	0.662	7.29561e-48
CEL	5.44162e-148	-0.457367	0.095	0.404	1.6696e-143
CTRC	1.21645e-138	-0.469894	0.124	0.437	3.73231e-134
PNLIP	1.04887e-143	-0.471466	0.109	0.418	3.21813e-139
SERPINA3	1.70869e-146	-0.514366	0.06	0.351	5.24262e-142
CPB1	3.04122e-145	-0.528479	0.12	0.432	9.33107e-141
SOD2	6.68021e-88	-0.558547	0.356	0.595	2.04962e-83
CTRB2	8.86325e-132	-0.592128	0.155	0.473	2.71942e-127
CELA3B	3.04865e-160	-0.601757	0.102	0.426	9.35387e-156
PLA2G1B	8.18258e-158	-0.640074	0.117	0.439	2.51058e-153
REG1B	1.30637e-148	-0.660239	0.128	0.446	4.0082e-144
CTRB1	1.29954e-141	-0.706879	0.153	0.47	3.98725e-137
SPINK1	1.88673e-143	-0.708475	0.151	0.469	5.78886e-139
CPA1	5.24359e-151	-0.709996	0.142	0.459	1.60884e-146
GCG	4.11113e-80	-0.746046	0.353	0.596	1.26138e-75
NEAT1	1.43438e-53	-0.815951	0.596	0.737	4.40097e-49
CELA3A	1.24866e-161	-0.833782	0.135	0.465	3.83112e-157
PRSS1	8.2252e-146	-0.840778	0.176	0.498	2.52366e-141
CLPS	1.42204e-154	-0.937402	0.164	0.489	4.36309e-150
PRSS2	6.83038e-146	-0.963397	0.193	0.518	2.0957e-141
REG1A	5.13327e-147	-0.997389	0.185	0.508	1.57499e-142

## Sheet: Pathway_analysis_PNPO_human
Gene ontology analysis using the upregulated DEGs human (p value < 0.05)									KEGG pathway analysis using upregulated DEGs human (p-value <0.05)
Term	P-value	Adjusted P-value	Genes						Term	P-value	Adjusted P-value	Genes
Response To Zinc Ion (GO:0010043)	1.55902e-05	0.0115679	SLC30A8;MT1F;MT1X;MT1E						Mineral absorption	3.37831e-05	0.00496611	FXYD2;MT1F;MT1X;FTL;MT1E
Cellular Response To Zinc Ion (GO:0071294)	9.78463e-05	0.036301	MT1F;MT1X;MT1E						Maturity onset diabetes of the young	0.000532182	0.0391154	NEUROD1;IAPP;MAFA
Insulin Secretion (GO:0030073)	0.000204669	0.0396873	NEUROD1;SLC30A8;PTPRN						Butanoate metabolism	0.0127745	0.55745	GAD2;HADH
Cellular Response To Copper Ion (GO:0071280)	0.000239708	0.0396873	MT1F;MT1X;MT1E						Insulin secretion	0.0160428	0.55745	PCLO;ABCC8;FXYD2
Response To Cadmium Ion (GO:0046686)	0.000278406	0.0396873	MT1F;MT1X;MT1E						Parkinson disease	0.0189609	0.55745	UCHL1;NDUFA7;TUBA1A;CALM1;TUBB4B
Cellular Response To Cadmium Ion (GO:0071276)	0.000320922	0.0396873	MT1F;MT1X;MT1E						Type I diabetes mellitus	0.0287492	0.557654	PTPRN;GAD2
Response To Copper Ion (GO:0046688)	0.000418015	0.0438607	MT1F;MT1X;MT1E						Type II diabetes mellitus	0.0325626	0.557654	ABCC8;MAFA
Peptide Hormone Secretion (GO:0030072)	0.000472892	0.0438607	NEUROD1;SLC30A8;PTPRN						Carbohydrate digestion and absorption	0.0338755	0.557654	G6PC2;FXYD2
Protein Secretion (GO:0009306)	0.000774137	0.0638233	NEUROD1;SLC30A8;PTPRN;PPY						AMPK signaling pathway	0.0379265	0.557654	RAB10;G6PC2;SCD
Insulin Metabolic Process (GO:1901142)	0.00131295	0.0974212	ERO1B;SLC30A8						Vibrio cholerae infection	0.0379356	0.557654	PLCG2;ATP6V1D
Cellular Response To Metal Ion (GO:0071248)	0.00148714	0.100314	SYT4;MT1F;PLCG2;MT1X;MT1E						VEGF signaling pathway	0.0511398	0.631465	PLCG2;HSPB1
Regulation Of Insulin Secretion (GO:0050796)	0.00204585	0.126502	NEUROD1;G6PC2;SLC30A8;UQCC2						Long-term potentiation	0.0640423	0.631465	PPP1R1A;CALM1
Protein Transport (GO:0015031)	0.00325461	0.185763	RAB10;STXBP1;ARL1;PPY;DNAJC15;TMED6;COPZ1						Adrenergic signaling in cardiomyocytes	0.0653599	0.631465	PPP1R1A;FXYD2;CALM1
Regulation Of Protein Secretion (GO:0050708)	0.00364	0.186775	NEUROD1;G6PC2;UQCC2;CYP51A1						Taurine and hypotaurine metabolism	0.0656233	0.631465	GAD2
Regulated Exocytosis (GO:0045055)	0.00381207	0.186775	RAB10;PCLO;STXBP1						Phagosome	0.0674424	0.631465	TUBA1A;TUBB4B;ATP6V1D
Regulation Of Peptide Hormone Secretion (GO:0090276)	0.00402749	0.186775	NEUROD1;G6PC2;UQCC2						Epithelial cell signaling in Helicobacter pylori infection	0.069135	0.631465	PLCG2;ATP6V1D
Response To Metal Ion (GO:0010038)	0.00719854	0.29302	SLC30A8;MT1X;CALM1						PPAR signaling pathway	0.0761239	0.631465	SCD;DBI
Negative Regulation Of Myeloid Cell Differentiation (GO:0045638)	0.0079962	0.29302	MAFB;MEIS2						Glioma	0.0779051	0.631465	PLCG2;CALM1
Cytoskeleton-Dependent Intracellular Transport (GO:0030705)	0.0079962	0.29302	TUBA1A;KIF1A						Synaptic vesicle cycle	0.0833263	0.631465	STXBP1;ATP6V1D
Sensory Organ Development (GO:0007423)	0.00920956	0.29302	NEUROD1;MAFB;MEIS2						Gap junction	0.102173	0.631465	TUBA1A;TUBB4B
Regulation Of Microtubule Depolymerization (GO:0031114)	0.00947773	0.29302	MAP1B;STMN2						Salivary secretion	0.111997	0.631465	FXYD2;CALM1
Regulation Of Supramolecular Fiber Organization (GO:1902903)	0.00947773	0.29302	HAX1;MAP1B						Steroid biosynthesis	0.116124	0.631465	CYP51A1
Response To Hexose (GO:0009746)	0.00947773	0.29302	NEUROD1;SLC30A8						Circadian entrainment	0.120026	0.631465	RASD1;CALM1
Secondary Alcohol Biosynthetic Process (GO:1902653)	0.00947773	0.29302	CYP51A1;PMVK						Phosphatidylinositol signaling system	0.120026	0.631465	PLCG2;CALM1
Cholesterol Biosynthetic Process (GO:0006695)	0.0102608	0.304539	PMVK;CYP51A1						Inflammatory mediator regulation of TRP channels	0.122056	0.631465	PLCG2;CALM1
Regulation Of Myeloid Cell Differentiation (GO:0045637)	0.0110715	0.313642	MAFB;MEIS2						Terpenoid backbone biosynthesis	0.126973	0.631465	PMVK
Regulation Of Microtubule Polymerization Or Depolymerization (GO:0031110)	0.0119095	0.313642	MAP1B;STMN2						Protein digestion and absorption	0.132326	0.631465	SLC7A8;FXYD2
Microtubule Polymerization Or Depolymerization (GO:0031109)	0.0119095	0.313642	TPPP3;STMN2						Proximal tubule bicarbonate reclamation	0.132348	0.631465	FXYD2
Sterol Biosynthetic Process (GO:0016126)	0.0127745	0.313642	PMVK;CYP51A1						C-type lectin receptor signaling pathway	0.134403	0.631465	PLCG2;CALM1
Regulation Of Calcium Ion-Dependent Exocytosis (GO:0017158)	0.0127745	0.313642	SYT4;STXBP1						Glucagon signaling pathway	0.14068	0.631465	G6PC2;CALM1
Positive Regulation Of Dephosphorylation (GO:0035306)	0.0136661	0.313642	DYNLL1;CALM1						Glycosylphosphatidylinositol (GPI)-anchor biosynthesis	0.148277	0.631465	PIGP
Glucose Homeostasis (GO:0042593)	0.0165426	0.313642	NEUROD1;G6PC2;SLC30A8						Biosynthesis of unsaturated fatty acids	0.153522	0.631465	SCD
Regulation Of Autophagy (GO:0010506)	0.0167107	0.313642	UCHL1;HAX1;HSPB1;ATP6V1D;DEPP1						Collecting duct acid secretion	0.153522	0.631465	ATP6V1D
Positive Regulation Of Protein Dephosphorylation (GO:0035307)	0.0174915	0.313642	DYNLL1;CALM1						Fatty acid elongation	0.153522	0.631465	HADH
Regulation Of Protein Polymerization (GO:0032271)	0.0174915	0.313642	TPPP3;HAX1						Phototransduction	0.158735	0.631465	CALM1
Positive Regulation Of DNA Binding (GO:0043388)	0.0174915	0.313642	NEUROD1;EDF1						Neurotrophin signaling pathway	0.166364	0.631465	PLCG2;CALM1
Platelet Aggregation (GO:0070527)	0.0195548	0.313642	STXBP1;HSPB1						Pathways of neurodegeneration	0.168984	0.631465	UCHL1;NDUFA7;TUBA1A;CALM1;TUBB4B
Signal Release From Synapse (GO:0099643)	0.0228303	0.313642	PCLO;STXBP1						beta-Alanine metabolism	0.169065	0.631465	GAD2
Axon Development (GO:0061564)	0.0232209	0.313642	NEUROD1;RAB10;MAP1B						Thyroid hormone signaling pathway	0.170723	0.631465	FXYD2;PLCG2
Vesicle Cytoskeletal Trafficking (GO:0099518)	0.0239689	0.313642	SYT4;KIF1A						Galactose metabolism	0.174183	0.631465	G6PC2
Anterograde Axonal Transport (GO:0008089)	0.0239689	0.313642	HSPB1;KIF1A						Pentose and glucuronate interconversions	0.18935	0.631465	DCXR
Axonal Transport (GO:0098930)	0.0239689	0.313642	HSBP1;KIF1A						Alzheimer disease	0.192599	0.631465	NDUFA7;TUBA1A;CALM1;TUBB4B
Negative Regulation Of Secretion By Cell (GO:1903531)	0.0251305	0.313642	SYT4;CYP51A1						Oxidative phosphorylation	0.19724	0.631465	NDUFA7;ATP6V1D
Regulation Of Protein Dephosphorylation (GO:0035304)	0.0251305	0.313642	DYNLL1;CALM1						Salmonella infection	0.197932	0.631465	TUBA1A;DYNLL1;TUBB4B
Synaptic Vesicle Exocytosis (GO:0016079)	0.0263146	0.313642	SYT4;PCLO						Starch and sucrose metabolism	0.199307	0.631465	G6PC2
Substantia Nigra Development (GO:0021762)	0.0275209	0.313642	DYNLL1;CALM1						Alanine, aspartate and glutamate metabolism	0.204241	0.631465	GAD2
Positive Regulation Of Neuron Differentiation (GO:0045666)	0.0275209	0.313642	NEUROD1;PCP4						Aldosterone-regulated sodium reabsorption	0.204241	0.631465	FXYD2
Response To Calcium Ion (GO:0051592)	0.0276975	0.313642	SYT4;PLCG2;CALM1						Insulin signaling pathway	0.206193	0.631465	G6PC2;CALM1
Neurotransmitter Secretion (GO:0007269)	0.0287492	0.313642	PCLO;STXBP1						Ferroptosis	0.223673	0.659943	FTL
Regulation Of Primary Metabolic Process (GO:0080090)	0.0287492	0.313642	PLCG2;EDF1						Tryptophan metabolism	0.228458	0.659943	HADH
Regulation Of Transport (GO:0051049)	0.0299991	0.313642	SLC30A8;PTPRN						Fatty acid degradation	0.233213	0.659943	HADH
Positive Regulation Of Granulocyte Differentiation (GO:0030854)	0.0303769	0.313642	HAX1						Prion disease	0.236369	0.659943	NDUFA7;TUBA1A;TUBB4B
Negative Regulation Of Erythrocyte Differentiation (GO:0045647)	0.0303769	0.313642	MAFB						Vasopressin-regulated water reabsorption	0.237939	0.659943	DYNLL1
His-Purkinje System Development (GO:0003164)	0.0303769	0.313642	HOPX						ABC transporters	0.242636	0.660508	ABCC8
Gamma-Aminobutyric Acid Metabolic Process (GO:0009448)	0.0303769	0.313642	GAD2						Nucleotide excision repair	0.251944	0.673376	CETN2
Glutamate Catabolic Process (GO:0006538)	0.0303769	0.313642	GAD2						Valine, leucine and isoleucine degradation	0.256555	0.673457	HADH
Amylin Receptor Signaling Pathway (GO:0097647)	0.0303769	0.313642	IAPP						cGMP-PKG signaling pathway	0.27425	0.695615	FXYD2;CALM1
Insulin Processing (GO:0030070)	0.0303769	0.313642	SLC30A8						Endocrine and other factor-regulated calcium reabsorption	0.279192	0.695615	FXYD2
Presynaptic Active Zone Organization (GO:1990709)	0.0303769	0.313642	PCLO						Glycosaminoglycan biosynthesis	0.279192	0.695615	CHPF
Regulation Of Protein Depolymerization (GO:1901879)	0.0303769	0.313642	MAP1B						Huntington disease	0.29103	0.713023	NDUFA7;TUBA1A;TUBB4B
Regulation Of Protein Targeting (GO:1903533)	0.0303769	0.313642	HAX1						Lysine degradation	0.322436	0.716399	HADH
Photoreceptor Cell Differentiation (GO:0046530)	0.0303769	0.313642	ARL3						Kaposi sarcoma-associated herpesvirus infection	0.333175	0.716399	PLCG2;CALM1
Regulation Of Type B Pancreatic Cell Proliferation (GO:0061469)	0.0303769	0.313642	PTPRN						Glycolysis / Gluconeogenesis	0.339004	0.716399	G6PC2
Positive Regulation Of I-kappaB Phosphorylation (GO:1903721)	0.0303769	0.313642	PLCG2						Pathogenic Escherichia coli infection	0.342144	0.716399	TUBA1A;TUBB4B
Homotypic Cell-Cell Adhesion (GO:0034109)	0.0325626	0.313642	STXBP1;HSPB1						Fc epsilon RI signaling pathway	0.343083	0.716399	PLCG2
Response To Glucose (GO:0009749)	0.0325626	0.313642	NEUROD1;SLC30A8						Adipocytokine signaling pathway	0.347136	0.716399	G6PC2
Golgi Vesicle Transport (GO:0048193)	0.0335169	0.313642	ARL3;TMED6;COPZ1;YIF1A						Amphetamine addiction	0.347136	0.716399	CALM1
Golgi To Plasma Membrane Transport (GO:0006893)	0.0338755	0.313642	RAB10;ARL3						Renin secretion	0.347136	0.716399	CALM1
Positive Regulation Of Reactive Oxygen Species Metabolic Process (GO:2000379)	0.0352089	0.313642	DCXR;PLCG2						Non-small cell lung cancer	0.359149	0.716399	PLCG2
Positive Regulation Of Interleukin-23 Production (GO:0032747)	0.0363416	0.313642	PLCG2						Inositol phosphate metabolism	0.363105	0.716399	PLCG2
Regulation Of Digestive System Process (GO:0044058)	0.0363416	0.313642	NEUROD1						Thyroid hormone synthesis	0.370943	0.716399	FXYD2
Zinc Ion Import Into Organelle (GO:0062111)	0.0363416	0.313642	SLC30A8						Gastric acid secretion	0.374827	0.716399	CALM1
Insulin Secretion Involved In Cellular Response To Glucose Stimulus (GO:0035773)	0.0363416	0.313642	PTPRN						Metabolism of xenobiotics by cytochrome P450	0.374827	0.716399	AKR7A2
Intracellular Sequestering Of Iron Ion (GO:0006880)	0.0363416	0.313642	FTL						Pertussis	0.374827	0.716399	CALM1
Autophagosome Membrane Docking (GO:0016240)	0.0363416	0.313642	CALM1						Human immunodeficiency virus 1 infection	0.375415	0.716399	PLCG2;CALM1
Calcitonin Family Receptor Signaling Pathway (GO:0097646)	0.0363416	0.313642	IAPP						cAMP signaling pathway	0.384177	0.716399	FXYD2;CALM1
Protein Localization To Basolateral Plasma Membrane (GO:1903361)	0.0363416	0.313642	RAB10						RNA degradation	0.386334	0.716399	LSM4
Protein Localization To Ciliary Membrane (GO:1903441)	0.0363416	0.313642	ARL3						Amyotrophic lateral sclerosis	0.388381	0.716399	NDUFA7;TUBA1A;TUBB4B
Mitochondrion-Endoplasmic Reticulum Membrane Tethering (GO:1990456)	0.0363416	0.313642	CALM1						B cell receptor signaling pathway	0.393889	0.716399	PLCG2
Regulation Of I-kappaB Phosphorylation (GO:1903719)	0.0363416	0.313642	PLCG2						Peroxisome	0.397632	0.716399	PMVK
Dense Core Granule Cytoskeletal Transport (GO:0099519)	0.0363416	0.313642	SYT4						ErbB signaling pathway	0.408723	0.716399	PLCG2
Negative Regulation Of Catecholamine Secretion (GO:0033604)	0.0363416	0.313642	SYT4						Cardiac muscle contraction	0.416004	0.716399	FXYD2
Proton Transmembrane Transport (GO:1902600)	0.0365623	0.313642	FXYD2;ATP6V1D						Thermogenesis	0.418676	0.716399	NDUFA7;NDUFAF3
Regulation Of Protein-Containing Complex Assembly (GO:0043254)	0.0371401	0.313642	KIF9;STXBP1;IAPP						Ras signaling pathway	0.418676	0.716399	PLCG2;CALM1
Steroid Biosynthetic Process (GO:0006694)	0.0379356	0.313642	PMVK;CYP51A1						GABAergic synapse	0.423197	0.716399	GAD2
Regulation Of Mitochondrion Organization (GO:0010821)	0.0379356	0.313642	HAX1;IAPP						Bile secretion	0.42676	0.716399	FXYD2
Negative Regulation Of Growth (GO:0045926)	0.0411573	0.313642	MT1F;MT1X;MT1E						Calcium signaling pathway	0.435564	0.716399	PLCG2;CALM1
Vesicle-Mediated Transport (GO:0016192)	0.0416224	0.313642	RAB10;SYT4;STXBP1;CADPS;ARL1;KIF1A						GnRH signaling pathway	0.437319	0.716399	CALM1
Regulation Of Establishment Of Protein Localization To Mitochondrion (GO:1903747)	0.0422698	0.313642	HAX1						Rheumatoid arthritis	0.437319	0.716399	ATP6V1D
Thyroid Hormone Transport (GO:0070327)	0.0422698	0.313642	SLC7A8						Fc gamma R-mediated phagocytosis	0.451098	0.716399	PLCG2
Positive Regulation Of Microtubule Nucleation (GO:0090063)	0.0422698	0.313642	PDE4DIP						Aldosterone synthesis and secretion	0.454491	0.716399	CALM1
Positive Regulation Of Ryanodine-Sensitive Calcium-Release Channel Activity (GO:0060316)	0.0422698	0.313642	CALM1						Glycerophospholipid metabolism	0.454491	0.716399	PEMT
Anterograde Axonal Protein Transport (GO:0099641)	0.0422698	0.313642	HSPB1						AGE-RAGE signaling pathway in diabetic complications	0.461213	0.716399	PLCG2
Neuroepithelial Cell Differentiation (GO:0060563)	0.0422698	0.313642	MAP1B						Melanogenesis	0.464543	0.716399	CALM1
Aromatic Amino Acid Transport (GO:0015801)	0.0422698	0.313642	SLC7A8						Amoebiasis	0.467853	0.716399	HSPB1
Axo-Dendritic Protein Transport (GO:0099640)	0.0422698	0.313642	HSPB1						Pancreatic secretion	0.467853	0.716399	FXYD2
Protein Localization To Presynapse (GO:1905383)	0.0422698	0.313642	HSPB1						NF-kappa B signaling pathway	0.474411	0.718953	PLCG2
Positive Regulation Of Cell Migration By Vascular Endothelial Growth Factor Signaling Pathway (GO:0038089)	0.0422698	0.313642	HSPB1						Parathyroid hormone synthesis, secretion and action	0.48089	0.720976	MAFB
Negative Regulation Of cAMP-dependent Protein Kinase Activity (GO:2000480)	0.0422698	0.313642	PKIB						Insulin resistance	0.487289	0.720976	G6PC2
Positive Regulation Of Execution Phase Of Apoptosis (GO:1900119)	0.0422698	0.313642	DYNLL1						HIF-1 signaling pathway	0.49046	0.720976	PLCG2
Regulation Of Lipid Metabolic Process (GO:0019216)	0.0436211	0.319073	PLCG2;EDF1						Leukocyte transendothelial migration	0.506022	0.736487	PLCG2
post-Golgi Vesicle-Mediated Transport (GO:0006892)	0.0465753	0.319073	RAB10;ARL3						Growth hormone synthesis, secretion and action	0.521112	0.748716	PLCG2
Positive Regulation Of Macrophage Cytokine Production (GO:0060907)	0.0481619	0.319073	PLCG2						Platelet activation	0.535745	0.748716	PLCG2
Positive Regulation Of Membrane Invagination (GO:1905155)	0.0481619	0.319073	PLCG2						Osteoclast differentiation	0.544312	0.748716	PLCG2
Unsaturated Fatty Acid Biosynthetic Process (GO:0006636)	0.0481619	0.319073	SCD						Oocyte meiosis	0.549935	0.748716	CALM1
Regulation Of Interleukin-23 Production (GO:0032667)	0.0481619	0.319073	PLCG2						FoxO signaling pathway	0.55549	0.748716	G6PC2
Negative Regulation Of Regulated Secretory Pathway (GO:1903306)	0.0481619	0.319073	SYT4						Natural killer cell mediated cytotoxicity	0.55549	0.748716	PLCG2
Regulation Of Podosome Assembly (GO:0071801)	0.0481619	0.319073	KIF9						Dopaminergic synapse	0.558241	0.748716	CALM1
Regulation Of Skeletal Muscle Cell Differentiation (GO:2001014)	0.0481619	0.319073	UQCC2						Vascular smooth muscle contraction	0.560976	0.748716	CALM1
Regulation Of Vesicle Fusion (GO:0031338)	0.0481619	0.319073	STXBP1						Apelin signaling pathway	0.571749	0.748716	CALM1
Positive Regulation Of Calcium Ion-Dependent Exocytosis (GO:0045956)	0.0481619	0.319073	SYT4						Estrogen signaling pathway	0.571749	0.748716	CALM1
Positive Regulation Of Dendritic Cell Cytokine Production (GO:0002732)	0.0481619	0.319073	PLCG2						Fluid shear stress and atherosclerosis	0.577036	0.748716	CALM1
Intracellular Protein Transport (GO:0006886)	0.0505115	0.323237	STXBP1;ARL1;DNAJC15;TMED6;COPZ1						Apoptosis	0.584846	0.748716	TUBA1A
Glucose Metabolic Process (GO:0006006)	0.0511398	0.323237	G6PC2;DCXR						Phospholipase D signaling pathway	0.60004	0.748716	PLCG2
Protein Localization To Organelle (GO:0033365)	0.0525785	0.323237	ARL3;ARL1;ATP6V1D						Retrograde endocannabinoid signaling	0.60004	0.748716	NDUFA7
Sterol Metabolic Process (GO:0016125)	0.0526957	0.323237	PMVK;CYP51A1						Spliceosome	0.604981	0.748716	LSM4
Golgi Lumen Acidification (GO:0061795)	0.054018	0.323237	ATP6V1D						mTOR signaling pathway	0.614682	0.748716	ATP6V1D
Regulation Of Granulocyte Differentiation (GO:0030852)	0.054018	0.323237	HAX1						Oxytocin signaling pathway	0.614682	0.748716	CALM1
Regulation Of High Voltage-Gated Calcium Channel Activity (GO:1901841)	0.054018	0.323237	CALM1						Cushing syndrome	0.61707	0.748716	RASD1
SNARE Complex Assembly (GO:0035493)	0.054018	0.323237	STXBP1						Non-alcoholic fatty liver disease	0.61707	0.748716	NDUFA7
Positive Regulation Of Phagocytosis, Engulfment (GO:0060100)	0.054018	0.323237	PLCG2						Cellular senescence	0.619443	0.748716	CALM1
Positive Regulation Of Protein Kinase A Signaling (GO:0010739)	0.054018	0.323237	IAPP						Neuroactive ligand-receptor interaction	0.622945	0.748716	PPY;IAPP
Hormone Transport (GO:0009914)	0.054018	0.323237	SLC7A8						Necroptosis	0.626476	0.748716	FTL
Leucine Transport (GO:0015820)	0.054018	0.323237	SLC7A8						Hepatocellular carcinoma	0.646811	0.762233	PLCG2
Protein Localization To Cell Periphery (GO:1990778)	0.0573373	0.327001	RAB10;ARL3;STXBP1						Tight junction	0.649002	0.762233	TUBA1A
Regulation Of Cellular Catabolic Process (GO:0031329)	0.0574631	0.327001	HSPB1;DEPP1						Protein processing in endoplasmic reticulum	0.653342	0.762233	ERO1B
tRNA Threonylcarbamoyladenosine Metabolic Process (GO:0070525)	0.0598384	0.327001	LAGE3						Tuberculosis	0.672226	0.776667	CALM1
Glycine Transport (GO:0015816)	0.0598384	0.327001	SLC7A8						Axon guidance	0.676281	0.776667	PLCG2
Positive Regulation Of Protein Depolymerization (GO:1901881)	0.0598384	0.327001	STMN2						Alcoholism	0.684244	0.77972	CALM1
Regulation Of Microtubule Nucleation (GO:0010968)	0.0598384	0.327001	PDE4DIP						Neutrophil extracellular trap formation	0.690088	0.780331	PLCG2
Regulation Of Phagocytosis, Engulfment (GO:0060099)	0.0598384	0.327001	PLCG2						Chemokine signaling pathway	0.695825	0.780811	PLCG2
Branched-Chain Amino Acid Transport (GO:0015803)	0.0598384	0.327001	SLC7A8						Focal adhesion	0.712411	0.783447	PARVB
Response To Sterol (GO:0036314)	0.0598384	0.327001	PMVK						Epstein-Barr virus infection	0.714198	0.783447	PLCG2
Negative Regulation Of Protein Metabolic Process (GO:0051248)	0.0622934	0.327001	CSTB;CYP51A1;IAPP						Diabetic cardiomyopathy	0.715974	0.783447	NDUFA7
Cholesterol Metabolic Process (GO:0008203)	0.0640423	0.327001	PMVK;CYP51A1						Proteoglycans in cancer	0.719492	0.783447	PLCG2
Neuron Development (GO:0048666)	0.0653599	0.327001	MAP1B;ARL3;STMN2						Rap1 signaling pathway	0.7281	0.786991	CALM1
Negative Regulation Of Microtubule Polymerization (GO:0031115)	0.0656233	0.327001	STMN2						Lipid and atherosclerosis	0.736446	0.790202	CALM1
P-body Assembly (GO:0033962)	0.0656233	0.327001	LSM4						Human cytomegalovirus infection	0.752384	0.801452	CALM1
Macrophage Activation Involved In Immune Response (GO:0002281)	0.0656233	0.327001	PLCG2						Coronavirus disease	0.762967	0.806879	PLCG2
Mitochondrial Respiratory Chain Complex III Assembly (GO:0034551)	0.0656233	0.327001	UQCC2						Shigellosis	0.782807	0.821947	PLCG2
Respiratory Chain Complex III Assembly (GO:0017062)	0.0656233	0.327001	UQCC2						Endocytosis	0.790797	0.824448	RAB10
Negative Regulation Of Amyloid Fibril Formation (GO:1905907)	0.0656233	0.327001	IAPP						MAPK signaling pathway	0.839126	0.865355	HSPB1
Endosomal Lumen Acidification (GO:0048388)	0.0656233	0.327001	ATP6V1D						Pathways in cancer	0.841808	0.865355	PLCG2;CALM1
B Cell Differentiation (GO:0030183)	0.0657252	0.327001	TPD52;PLCG2						MicroRNAs in cancer	0.854467	0.872268	PLCG2
Protein Localization (GO:0008104)	0.0658021	0.327001	STXBP1;ARL1;DNAJC15;TMED6;COPZ1						Human papillomavirus infection	0.87242	0.884453	ATP6V1D
Cellular Response To Calcium Ion (GO:0071277)	0.0674228	0.327001	SYT4;PLCG2						PI3K-Akt signaling pathway	0.88957	0.895663	G6PC2
Negative Regulation Of Supramolecular Fiber Organization (GO:1902904)	0.0708614	0.327001	STMN2;IAPP						Olfactory transduction	0.93573	0.93573	CALM1
Positive Regulation Of Neuroinflammatory Response (GO:0150078)	0.0713729	0.327001	PLCG2
Positive Regulation Of Reactive Oxygen Species Biosynthetic Process (GO:1903428)	0.0713729	0.327001	PLCG2
Positive Regulation Of Regulated Secretory Pathway (GO:1903307)	0.0713729	0.327001	SYT4
Positive Regulation Of Sodium Ion Transmembrane Transporter Activity (GO:2000651)	0.0713729	0.327001	FXYD2
Axonal Transport Of Mitochondrion (GO:0019896)	0.0713729	0.327001	HSBP1
Cell Projection Assembly (GO:0030031)	0.0713729	0.327001	PARVB
Morphogenesis Of A Polarized Epithelium (GO:0001738)	0.0713729	0.327001	RAB10
Regulation Of SNARE Complex Assembly (GO:0035542)	0.0713729	0.327001	STXBP1
Positive Regulation Of Calcium-Mediated Signaling (GO:0050850)	0.0713729	0.327001	PLCG2
Regulation Of Actin Filament Organization (GO:0110053)	0.0713729	0.327001	HAX1
Secretion (GO:0046903)	0.0713729	0.327001	TPD52
Regulation Of Cell Communication By Electrical Coupling (GO:0010649)	0.0713729	0.327001	CALM1
Endothelium Development (GO:0003158)	0.0713729	0.327001	EDF1
Sodium Ion Export Across Plasma Membrane (GO:0036376)	0.0713729	0.327001	FXYD2
Second-Messenger-Mediated Signaling (GO:0019932)	0.0726018	0.327001	NEUROD1;PLCG2
Regulation Of Flagellated Sperm Motility (GO:1901317)	0.0770874	0.327001	KIF9
Positive Regulation Of Potassium Ion Transmembrane Transporter Activity (GO:1901018)	0.0770874	0.327001	FXYD2
Regulation Of Macrophage Cytokine Production (GO:0010935)	0.0770874	0.327001	PLCG2
Intracellular Potassium Ion Homeostasis (GO:0030007)	0.0770874	0.327001	FXYD2
Intraciliary Retrograde Transport (GO:0035721)	0.0770874	0.327001	DYNLL1
Protein Localization To Synapse (GO:0035418)	0.0770874	0.327001	PCLO
Response To Nerve Growth Factor (GO:1990089)	0.0770874	0.327001	STMN2
Regulation Of cAMP-dependent Protein Kinase Activity (GO:2000479)	0.0770874	0.327001	PKIB
Regulation Of Cell Projection Organization (GO:0031344)	0.0770874	0.327001	PIFO
Endothelial Cell Differentiation (GO:0045446)	0.0770874	0.327001	EDF1
Cell Morphogenesis Involved In Neuron Differentiation (GO:0048667)	0.0815065	0.327001	RAB10;MAP1B
Regulation Of Endothelial Cell Chemotaxis (GO:2001026)	0.0827669	0.327001	HSPB1
Positive Regulation Of Mitochondrial Translation (GO:0070131)	0.0827669	0.327001	UQCC2
Regulation Of Hemopoiesis (GO:1903706)	0.0827669	0.327001	MAFB
Negative Regulation Of Peptidyl-Threonine Phosphorylation (GO:0010801)	0.0827669	0.327001	CALM1
Calcium Ion-Regulated Exocytosis Of Neurotransmitter (GO:0048791)	0.0827669	0.327001	SYT4
Protein Maturation By Iron-Sulfur Cluster Transfer (GO:0097428)	0.0827669	0.327001	CIAO2B
Photoreceptor Cell Development (GO:0042461)	0.0827669	0.327001	ARL3
Polarized Epithelial Cell Differentiation (GO:0030859)	0.0827669	0.327001	RAB10
Mitochondrion Transport Along Microtubule (GO:0047497)	0.0827669	0.327001	HSBP1
Positive Regulation Of Endothelial Cell Chemotaxis (GO:2001028)	0.0827669	0.327001	HSPB1
Positive Regulation Of Tumor Necrosis Factor Production (GO:0032760)	0.0833263	0.327001	PLCG2;HSPB1
Vesicle Fusion (GO:0006906)	0.0851585	0.327001	SYT4;STXBP1
Regulation Of Neuron Differentiation (GO:0045664)	0.0851585	0.327001	NEUROD1;PCP4
Positive Regulation Of Apoptotic Process (GO:0043065)	0.0854428	0.327001	NEUROD1;PRMT2;IAPP;DYNLL1
Regulation Of Cytokinesis (GO:0032465)	0.087003	0.327001	CETN2;CALM1
Negative Regulation Of Protein Serine/Threonine Kinase Activity (GO:0071901)	0.087003	0.327001	PKIB;UCHL1
Negative Regulation Of Focal Adhesion Assembly (GO:0051895)	0.0884119	0.327001	DYNLL1
Negative Regulation Of Synaptic Transmission (GO:0050805)	0.0884119	0.327001	STXBP1
Presynapse Assembly (GO:0099054)	0.0884119	0.327001	PCLO
Regulation Of Amyloid Fibril Formation (GO:1905906)	0.0884119	0.327001	IAPP
Regulation Of Amyloid-Beta Clearance (GO:1900221)	0.0884119	0.327001	CYP51A1
Retrograde Axonal Transport (GO:0008090)	0.0884119	0.327001	KIF1A
Negative Regulation Of Cell-Substrate Junction Organization (GO:0150118)	0.0884119	0.327001	DYNLL1
Positive Regulation Of Tumor Necrosis Factor Superfamily Cytokine Production (GO:1903557)	0.0907277	0.327001	PLCG2;HSPB1
Regulation Of Phosphorylation (GO:0042325)	0.0907277	0.327001	HSPB1;DYNLL1
Cellular Response To Organic Substance (GO:0071310)	0.0907277	0.327001	HAX1;PLCG2
Vesicle-Mediated Transport To The Plasma Membrane (GO:0098876)	0.0926075	0.327001	RAB10;ARL3
Regulation Of Cell Division (GO:0051302)	0.0926075	0.327001	CETN2;CALM1
Establishment Of Protein Localization To Endoplasmic Reticulum (GO:0072599)	0.0940223	0.327001	RAB10
Positive Regulation Of Myeloid Leukocyte Cytokine Production Involved In Immune Response (GO:0061081)	0.0940223	0.327001	PLCG2
acetyl-CoA Metabolic Process (GO:0006084)	0.0940223	0.327001	PMVK
Antifungal Innate Immune Response (GO:0061760)	0.0940223	0.327001	PLCG2
Positive Regulation Of Telomere Capping (GO:1904355)	0.0940223	0.327001	PKIB
Regulation Of Protein Kinase A Signaling (GO:0010738)	0.0940223	0.327001	IAPP
Regulation Of Protein Kinase C Signaling (GO:0090036)	0.0940223	0.327001	SEZ6L2
Regulation Of Secretion (GO:0051046)	0.0940223	0.327001	PTPRN
Regulation Of Synaptic Transmission, GABAergic (GO:0032228)	0.0940223	0.327001	STXBP1
Regulation Of Golgi Organization (GO:1903358)	0.0940223	0.327001	PDE4DIP
Regulation Of Cardiac Muscle Contraction By Regulation Of The Release Of Sequestered Calcium Ion (GO:0010881)	0.0940223	0.327001	CALM1
Endoplasmic Reticulum Tubular Network Organization (GO:0071786)	0.0940223	0.327001	RAB10
Monoatomic Cation Transmembrane Transport (GO:0098655)	0.0954602	0.327001	SLC30A8;ABCC8;FXYD2;ATP6V1D
Inorganic Cation Transmembrane Transport (GO:0098662)	0.0982849	0.327001	SLC30A8;ABCC8;FXYD2;ATP6V1D
Exocytosis (GO:0006887)	0.0983143	0.327001	RAB10;CADPS
Negative Regulation Of Oxidative Stress-Induced Intrinsic Apoptotic Signaling Pathway (GO:1902176)	0.0995986	0.327001	HSPB1
Intracellular Zinc Ion Homeostasis (GO:0006882)	0.0995986	0.327001	SLC30A8
Regulation Of Oxidative Phosphorylation (GO:0002082)	0.0995986	0.327001	UQCC2
Microtubule Depolymerization (GO:0007019)	0.0995986	0.327001	STMN2
Motile Cilium Assembly (GO:0044458)	0.0995986	0.327001	DYNLL1
Myeloid Cell Activation Involved In Immune Response (GO:0002275)	0.0995986	0.327001	PLCG2
Negative Regulation Of Rho Protein Signal Transduction (GO:0035024)	0.0995986	0.327001	DYNLL1
Positive Regulation Of Cell Cycle Phase Transition (GO:1901989)	0.0995986	0.327001	PLCG2
Regulation Of Aerobic Respiration (GO:1903715)	0.0995986	0.327001	UQCC2
Positive Regulation Of Dendrite Extension (GO:1903861)	0.0995986	0.327001	SYT4
Regulation Of Dendrite Extension (GO:1903859)	0.105141	0.329175	SYT4
Glucose 6-Phosphate Metabolic Process (GO:0051156)	0.105141	0.329175	G6PC2
Vesicle-Mediated Transport In Synapse (GO:0099003)	0.105141	0.329175	PCLO
Positive Regulation Of Phosphoprotein Phosphatase Activity (GO:0032516)	0.105141	0.329175	CALM1
Intracellular Sodium Ion Homeostasis (GO:0006883)	0.105141	0.329175	FXYD2
Nitric Oxide Mediated Signal Transduction (GO:0007263)	0.105141	0.329175	NEUROD1
Regulation Of Oxidative Stress-Induced Intrinsic Apoptotic Signaling Pathway (GO:1902175)	0.105141	0.329175	HSPB1
Lysosomal Lumen Acidification (GO:0007042)	0.105141	0.329175	ATP6V1D
Positive Regulation Of NLRP3 Inflammasome Complex Assembly (GO:1900227)	0.105141	0.329175	PLCG2
Response To Axon Injury (GO:0048678)	0.105141	0.329175	PLCG2
Response To Cholesterol (GO:0070723)	0.105141	0.329175	PMVK
Regulation Of Peptidyl-Tyrosine Phosphorylation (GO:0050730)	0.106073	0.329314	HAX1;PLCG2
Mitochondrial Respiratory Chain Complex Assembly (GO:0033108)	0.106073	0.329314	UQCC2;NDUFAF3
Lymphocyte Differentiation (GO:0030098)	0.108038	0.330621	TPD52;PLCG2
Regulation Of Actin Cytoskeleton Organization (GO:0032956)	0.108038	0.330621	HAX1;DYNLL1
B Cell Activation (GO:0042113)	0.110013	0.330621	TPD52;PLCG2
Stimulatory C-type Lectin Receptor Signaling Pathway (GO:0002223)	0.110649	0.330621	PLCG2
Regulation Of Neuroinflammatory Response (GO:0150077)	0.110649	0.330621	PLCG2
Cellular Response To Lectin (GO:1990858)	0.110649	0.330621	PLCG2
Chondroitin Sulfate Proteoglycan Biosynthetic Process (GO:0050650)	0.110649	0.330621	CHPF
Response To Fatty Acid (GO:0070542)	0.110649	0.330621	SCD
Regulation Of Autophagy Of Mitochondrion (GO:1903146)	0.110649	0.330621	HAX1
Regulation Of Intracellular Signal Transduction (GO:1902531)	0.11097	0.330621	PLCG2;HSPB1;SEZ6L2;DYNLL1
Positive Regulation Of Protein Kinase B Signaling (GO:0051897)	0.111997	0.330621	HAX1;IAPP
Intracellular Monoatomic Cation Homeostasis (GO:0030003)	0.112357	0.330621	SLC30A8;FXYD2;FTL
Neuron Projection Development (GO:0031175)	0.114978	0.330621	NEUROD1;MAP1B;STMN2
Protein Localization To Membrane (GO:0072657)	0.114978	0.330621	RAB10;ARL3;STXBP1
Organelle Organization (GO:0006996)	0.115731	0.330621	KIF9;PCLO;HAX1;ARL1;TMED6
Negative Regulation Of Microtubule Depolymerization (GO:0007026)	0.116124	0.330621	STMN2
Negative Regulation Of Phosphate Metabolic Process (GO:0045936)	0.116124	0.330621	DYNLL1
Positive Regulation Of Phospholipase Activity (GO:0010518)	0.116124	0.330621	ARL1
Lipopolysaccharide-Mediated Signaling Pathway (GO:0031663)	0.116124	0.330621	PLCG2
Cell Projection Organization (GO:0030030)	0.116124	0.330621	PARVB
Regulation Of Cardiac Muscle Contraction By Calcium Ion Signaling (GO:0010882)	0.116124	0.330621	CALM1
Regulation Of Cell Differentiation (GO:0045595)	0.116297	0.330621	NEUROD1;UQCC2;HOPX
Regulation Of Macroautophagy (GO:0016241)	0.118006	0.33174	UCHL1;ATP6V1D
Regulation Of Dendritic Spine Development (GO:0060998)	0.121565	0.33174	KIF1A
Focal Adhesion Assembly (GO:0048041)	0.121565	0.33174	DYNLL1
Negative Regulation Of Osteoclast Differentiation (GO:0045671)	0.121565	0.33174	MAFB
Zinc Ion Transmembrane Transport (GO:0071577)	0.121565	0.33174	SLC30A8
Positive Regulation Of Transcription Regulatory Region DNA Binding (GO:2000679)	0.121565	0.33174	NEUROD1
Cellular Response To Nerve Growth Factor Stimulus (GO:1990090)	0.121565	0.33174	STMN2
Chaperone-Mediated Protein Complex Assembly (GO:0051131)	0.121565	0.33174	HOPX
RNA Splicing (GO:0008380)	0.122056	0.33174	SNRPN;LSM4
Positive Regulation Of Protein-Containing Complex Assembly (GO:0031334)	0.122056	0.33174	TPPP3;PLCG2
Phosphatidylinositol Biosynthetic Process (GO:0006661)	0.122056	0.33174	PIGP;PLCG2
Mitochondrial Translation (GO:0032543)	0.122056	0.33174	NDUFA7;MRPL54
Regulation Of Dopamine Secretion (GO:0014059)	0.126973	0.33174	SYT4
Fc-epsilon Receptor Signaling Pathway (GO:0038095)	0.126973	0.33174	PLCG2
Positive Regulation Of Phosphatase Activity (GO:0010922)	0.126973	0.33174	CALM1
Regulation Of Intracellular Steroid Hormone Receptor Signaling Pathway (GO:0033143)	0.126973	0.33174	PRMT2
Vesicle Transport Along Microtubule (GO:0047496)	0.126973	0.33174	KIF1A
Positive Regulation Of Protein Autophosphorylation (GO:0031954)	0.126973	0.33174	CALM1
Regulation Of Mitochondrial Translation (GO:0070129)	0.126973	0.33174	UQCC2
Regulation Of Release Of Sequestered Calcium Ion Into Cytosol By Sarcoplasmic Reticulum (GO:0010880)	0.126973	0.33174	CALM1
Cellular Response To Interferon-Beta (GO:0035458)	0.126973	0.33174	CALM1
Regulation Of Telomere Capping (GO:1904353)	0.126973	0.33174	PKIB
Natural Killer Cell Mediated Immunity (GO:0002228)	0.126973	0.33174	TUBB4B
Mitochondrial Gene Expression (GO:0140053)	0.132326	0.335161	NDUFA7;MRPL54
Negative Regulation Of Oxidative Stress-Induced Cell Death (GO:1903202)	0.132348	0.335161	HSPB1
Negative Regulation Of Protein Depolymerization (GO:1901880)	0.132348	0.335161	STMN2
Zinc Ion Transport (GO:0006829)	0.132348	0.335161	SLC30A8
Axon Extension (GO:0048675)	0.132348	0.335161	MAP1B
Potassium Ion Homeostasis (GO:0055075)	0.132348	0.335161	FXYD2
Protein Alkylation (GO:0008213)	0.132348	0.335161	PRMT2
Protein Localization To Cell Junction (GO:1902414)	0.132348	0.335161	PCLO
Cell-Cell Signaling By Wnt (GO:0198738)	0.132348	0.335161	PLCG2
Regulation Of Execution Phase Of Apoptosis (GO:1900117)	0.13769	0.341693	DYNLL1
Gliogenesis (GO:0042063)	0.13769	0.341693	METRN
Positive Regulation Of Peptidyl-Threonine Phosphorylation (GO:0010800)	0.13769	0.341693	CALM1
Regulation Of Ryanodine-Sensitive Calcium-Release Channel Activity (GO:0060314)	0.13769	0.341693	CALM1
Natural Killer Cell Mediated Cytotoxicity (GO:0042267)	0.13769	0.341693	TUBB4B
Negative Regulation Of Cell Junction Assembly (GO:1901889)	0.13769	0.341693	DYNLL1
Positive Regulation Of Interleukin-2 Production (GO:0032743)	0.143	0.345622	PLCG2
Ventricular Cardiac Muscle Tissue Development (GO:0003229)	0.143	0.345622	HOPX
Negative Regulation Of Protein Transport (GO:0051224)	0.143	0.345622	CYP51A1
Regulation Of Lysosomal Lumen pH (GO:0035751)	0.143	0.345622	ATP6V1D
Negative Regulation Of Stress Fiber Assembly (GO:0051497)	0.143	0.345622	DYNLL1
Lamellipodium Assembly (GO:0030032)	0.143	0.345622	PARVB
Regulation Of Postsynapse Organization (GO:0099175)	0.143	0.345622	KIF1A
Sodium Ion Homeostasis (GO:0055078)	0.143	0.345622	FXYD2
Cellular Response To Salt (GO:1902075)	0.144899	0.346241	SYT4;PLCG2
Response To Lipid (GO:0033993)	0.147018	0.346241	SCD;PLCG2
Fc Receptor Signaling Pathway (GO:0038093)	0.148277	0.346241	PLCG2
L-amino Acid Transport (GO:0015807)	0.148277	0.346241	SLC7A8
Positive Regulation Of Microtubule Polymerization Or Depolymerization (GO:0031112)	0.148277	0.346241	STMN2
Negative Regulation Of Protein Polymerization (GO:0032272)	0.148277	0.346241	STMN2
Calcium-Ion Regulated Exocytosis (GO:0017156)	0.148277	0.346241	SYT4
Organelle Membrane Fusion (GO:0090174)	0.148277	0.346241	SYT4
Regulation Of Reactive Oxygen Species Biosynthetic Process (GO:1903426)	0.148277	0.346241	PLCG2
GPI Anchor Metabolic Process (GO:0006505)	0.153522	0.346241	PIGP
Positive Regulation Of Mitotic Cell Cycle (GO:0045931)	0.153522	0.346241	MEIS2
Amino Acid Import Across Plasma Membrane (GO:0089718)	0.153522	0.346241	SLC7A8
Iron-Sulfur Cluster Assembly (GO:0016226)	0.153522	0.346241	CIAO2B
Regulation Of Peptidase Activity (GO:0052547)	0.153522	0.346241	CSTB
Cell Surface Receptor Signaling Pathway Involved In Cell-Cell Signaling (GO:1905114)	0.153522	0.346241	PLCG2
Metallo-Sulfur Cluster Assembly (GO:0031163)	0.153522	0.346241	CIAO2B
Regulation Of Transcription Regulatory Region DNA Binding (GO:2000677)	0.153522	0.346241	NEUROD1
Positive Regulation Of Calcium Ion Transmembrane Transporter Activity (GO:1901021)	0.153522	0.346241	CALM1
Negative Regulation Of Notch Signaling Pathway (GO:0045746)	0.153522	0.346241	DLK1
Regulation Of Actin Polymerization Or Depolymerization (GO:0008064)	0.153522	0.346241	HAX1
Regulation Of Androgen Receptor Signaling Pathway (GO:0060765)	0.153522	0.346241	PRMT2
Regulation Of Catecholamine Secretion (GO:0050433)	0.153522	0.346241	SYT4
Endoplasmic Reticulum To Golgi Vesicle-Mediated Transport (GO:0006888)	0.157709	0.347096	TMED6;YIF1A
Golgi To Plasma Membrane Protein Transport (GO:0043001)	0.158735	0.347096	RAB10
Vascular Endothelial Growth Factor Receptor Signaling Pathway (GO:0048010)	0.158735	0.347096	HSPB1
Primary Neural Tube Formation (GO:0014020)	0.158735	0.347096	DYNLL1
Protein Depolymerization (GO:0051261)	0.158735	0.347096	STMN2
Protein Localization To Golgi Apparatus (GO:0034067)	0.158735	0.347096	ARL1
Cell-Substrate Junction Assembly (GO:0007044)	0.158735	0.347096	DYNLL1
Regulation Of Sodium Ion Transmembrane Transport (GO:1902305)	0.158735	0.347096	FXYD2
Negative Regulation Of Actin Filament Bundle Assembly (GO:0032232)	0.158735	0.347096	DYNLL1
Regulation Of Cardiac Muscle Cell Action Potential (GO:0098901)	0.158735	0.347096	CALM1
Protein Maturation (GO:0051604)	0.162026	0.347096	PCSK1;CIAO2B
Protein Processing (GO:0016485)	0.162026	0.347096	PCSK1;TMEM208
Positive Regulation Of Microtubule Polymerization (GO:0031116)	0.163916	0.347096	PDE4DIP
Tube Closure (GO:0060606)	0.163916	0.347096	DYNLL1
Vacuolar Acidification (GO:0007035)	0.163916	0.347096	ATP6V1D
Integrated Stress Response Signaling (GO:0140467)	0.163916	0.347096	MAFB
Organic Cyclic Compound Biosynthetic Process (GO:1901362)	0.163916	0.347096	CYP51A1
Regulation Of Striated Muscle Contraction (GO:0006942)	0.163916	0.347096	CALM1
Response To Alcohol (GO:0097305)	0.163916	0.347096	PMVK
Response To Interferon-Beta (GO:0035456)	0.163916	0.347096	CALM1
Defense Response To Fungus (GO:0050832)	0.163916	0.347096	PLCG2
Positive Regulation Of Cell Projection Organization (GO:0031346)	0.164193	0.347096	METRN;STMN2
Apoptotic Process (GO:0006915)	0.165742	0.348462	IFI27L2;IAPP;DYNLL1
Positive Regulation Of Interleukin-10 Production (GO:0032733)	0.169065	0.348462	PLCG2
Regulation Of Dendritic Spine Morphogenesis (GO:0061001)	0.169065	0.348462	KIF1A
GPI Anchor Biosynthetic Process (GO:0006506)	0.169065	0.348462	PIGP
Negative Regulation Of Myeloid Leukocyte Differentiation (GO:0002762)	0.169065	0.348462	MAFB
Innate Immune Response Activating Cell Surface Receptor Signaling Pathway (GO:0002220)	0.169065	0.348462	PLCG2
Lamellipodium Organization (GO:0097581)	0.169065	0.348462	PARVB
Negative Regulation Of Calcium Ion Transmembrane Transporter Activity (GO:1901020)	0.169065	0.348462	CALM1
Regulation Of Calcium-Mediated Signaling (GO:0050848)	0.169065	0.348462	PLCG2
Regulation Of Protein Catabolic Process (GO:0042176)	0.17291	0.353125	CYP51A1;OAZ1
Toll-Like Receptor Signaling Pathway (GO:0002224)	0.174183	0.353125	PLCG2
Negative Regulation Of Microtubule Polymerization Or Depolymerization (GO:0031111)	0.174183	0.353125	STMN2
Regulation Of Long-Term Synaptic Potentiation (GO:1900271)	0.174183	0.353125	SCGN
Regulation Of Protein Autophosphorylation (GO:0031952)	0.174183	0.353125	CALM1
Negative Regulation Of Cell-Matrix Adhesion (GO:0001953)	0.174183	0.353125	DYNLL1
Transition Metal Ion Transport (GO:0000041)	0.17927	0.355664	SLC30A8
Gluconeogenesis (GO:0006094)	0.17927	0.355664	G6PC2
Neural Tube Closure (GO:0001843)	0.17927	0.355664	DYNLL1
Intracellular pH Reduction (GO:0051452)	0.17927	0.355664	ATP6V1D
Positive Regulation Of Telomere Maintenance Via Telomerase (GO:0032212)	0.17927	0.355664	PKIB
Protein Transmembrane Import Into Intracellular Organelle (GO:0044743)	0.17927	0.355664	DNAJC15
Negative Regulation Of G1/S Transition Of Mitotic Cell Cycle (GO:2000134)	0.17927	0.355664	PRMT2
Regulation Of Calcium Ion Transmembrane Transporter Activity (GO:1901019)	0.17927	0.355664	CALM1
Regulation Of Tumor Necrosis Factor Production (GO:0032680)	0.18391	0.357277	PLCG2;HSPB1
Positive Regulation Of Interleukin-12 Production (GO:0032735)	0.184325	0.357277	PLCG2
Positive Regulation Of Release Of Sequestered Calcium Ion Into Cytosol (GO:0051281)	0.184325	0.357277	CALM1
Inositol Lipid-Mediated Signaling (GO:0048017)	0.184325	0.357277	PLCG2
intra-Golgi Vesicle-Mediated Transport (GO:0006891)	0.184325	0.357277	COPZ1
Positive Regulation Of Telomerase Activity (GO:0051973)	0.184325	0.357277	PKIB
Regulation Of NLRP3 Inflammasome Complex Assembly (GO:1900225)	0.184325	0.357277	PLCG2
Positive Regulation Of Cytokine Production Involved In Immune Response (GO:0002720)	0.184325	0.357277	PLCG2
Cilium Assembly (GO:0060271)	0.188577	0.357277	ARL3;DYNLL1;ATP6V1D
Glial Cell Differentiation (GO:0010001)	0.18935	0.357277	METRN
Microtubule Polymerization (GO:0046785)	0.18935	0.357277	TPPP3
Cellular Response To Glucose Stimulus (GO:0071333)	0.18935	0.357277	PTPRN
Mitochondrial Electron Transport, NADH To Ubiquinone (GO:0006120)	0.18935	0.357277	NDUFA7
Cellular Response To Vascular Endothelial Growth Factor Stimulus (GO:0035924)	0.18935	0.357277	HSPB1
Negative Regulation Of Ras Protein Signal Transduction (GO:0046580)	0.18935	0.357277	DYNLL1
Regulation Of calcineurin-NFAT Signaling Cascade (GO:0070884)	0.18935	0.357277	PLCG2
Golgi Organization (GO:0007030)	0.190559	0.357277	ARL1;TMED6
Positive Regulation Of Peptidyl-Tyrosine Phosphorylation (GO:0050731)	0.190559	0.357277	HAX1;PLCG2
Regulation Of Cell Cycle Process (GO:0010564)	0.190559	0.357277	CETN2;CALM1
Positive Regulation Of Programmed Cell Death (GO:0043068)	0.191682	0.357277	NEUROD1;PRMT2;IAPP
Positive Regulation Of DNA-binding Transcription Factor Activity (GO:0051091)	0.19324	0.357277	NEUROD1;BEX1;PLCG2
Hexose Biosynthetic Process (GO:0019319)	0.194344	0.357277	G6PC2
Positive Regulation Of Telomere Maintenance Via Telomere Lengthening (GO:1904358)	0.194344	0.357277	PKIB
Neutral Amino Acid Transport (GO:0015804)	0.194344	0.357277	SLC7A8
Macrophage Activation (GO:0042116)	0.194344	0.357277	PLCG2
Regulation Of Regulated Secretory Pathway (GO:1903305)	0.194344	0.357277	SYT4
Protein Methylation (GO:0006479)	0.194344	0.357277	PRMT2
Negative Regulation Of Cell Cycle G1/S Phase Transition (GO:1902807)	0.194344	0.357277	PRMT2
Regulation Of Cardiac Muscle Contraction (GO:0055117)	0.194344	0.357277	CALM1
Epithelial Cell Differentiation (GO:0030855)	0.19501	0.357277	RAB10;EDF1
Plasma Membrane Bounded Cell Projection Organization (GO:0120036)	0.19501	0.357277	MAP1B;STMN2
Substrate Adhesion-Dependent Cell Spreading (GO:0034446)	0.199307	0.35982	PARVB
Regulation Of Erythrocyte Differentiation (GO:0045646)	0.199307	0.35982	MAFB
Regulation Of Intracellular Protein Transport (GO:0033157)	0.199307	0.35982	OAZ1
Negative Regulation Of Sequestering Of Calcium Ion (GO:0051283)	0.199307	0.35982	PLCG2
Regulation Of Peptidyl-Threonine Phosphorylation (GO:0010799)	0.199307	0.35982	CALM1
Protein Destabilization (GO:0031648)	0.199307	0.35982	SERF2
Regulation Of Protein Kinase B Signaling (GO:0051896)	0.20395	0.363421	HAX1;IAPP
Spliceosomal snRNP Assembly (GO:0000387)	0.204241	0.363421	LSM4
Synaptic Vesicle Cycle (GO:0099504)	0.204241	0.363421	PCLO
Regulation Of Phosphoprotein Phosphatase Activity (GO:0043666)	0.204241	0.363421	CALM1
Regulation Of Sodium Ion Transmembrane Transporter Activity (GO:2000649)	0.204241	0.363421	FXYD2
Positive Regulation Of Exocytosis (GO:0045921)	0.204241	0.363421	CADPS
Potassium Ion Transmembrane Transport (GO:0071805)	0.206193	0.364112	ABCC8;FXYD2
Protein Localization To Plasma Membrane (GO:0072659)	0.206193	0.364112	RAB10;STXBP1
Negative Regulation Of Epithelial Cell Apoptotic Process (GO:1904036)	0.209144	0.364112	NEUROD1
Establishment Of Protein Localization To Plasma Membrane (GO:0061951)	0.209144	0.364112	RAB10
Import Into Cell (GO:0098657)	0.209144	0.364112	SLC7A8
Positive Regulation Of Axonogenesis (GO:0050772)	0.209144	0.364112	METRN
Positive Regulation Of Cation Channel Activity (GO:2001259)	0.209144	0.364112	CALM1
Positive Regulation Of Intracellular Transport (GO:0032388)	0.214017	0.364112	OAZ1
Negative Regulation Of Mitochondrion Organization (GO:0010823)	0.214017	0.364112	IAPP
RNA Transport (GO:0050658)	0.214017	0.364112	PEG10
Negative Regulation Of Protein Secretion (GO:0050709)	0.214017	0.364112	CYP51A1
Neuron Projection Extension (GO:1990138)	0.214017	0.364112	MAP1B
Carboxylic Acid Transmembrane Transport (GO:1905039)	0.214017	0.364112	SLC7A8
Regulation Of Protein Targeting To Mitochondrion (GO:1903214)	0.214017	0.364112	HAX1
Positive Regulation Of ATP-dependent Activity (GO:0032781)	0.214017	0.364112	FXYD2
Release Of Sequestered Calcium Ion Into Cytosol (GO:0051209)	0.214017	0.364112	PLCG2
Retina Homeostasis (GO:0001895)	0.214017	0.364112	HSPB1
Cellular Component Assembly (GO:0022607)	0.215365	0.364112	PCLO;PDE4DIP;PARVB
Positive Regulation Of Insulin Secretion (GO:0032024)	0.21886	0.364112	SLC30A8
Regulation Of Cytosolic Calcium Ion Concentration (GO:0051480)	0.21886	0.364112	SCGN
L-alpha-amino Acid Transmembrane Transport (GO:1902475)	0.21886	0.364112	SLC7A8
Negative Regulation Of Mitotic Cell Cycle Phase Transition (GO:1901991)	0.21886	0.364112	PRMT2
Positive Regulation Of Myeloid Leukocyte Differentiation (GO:0002763)	0.21886	0.364112	HAX1
Regulation Of Microtubule Cytoskeleton Organization (GO:0070507)	0.21886	0.364112	STMN2
Regulation Of Microtubule Polymerization (GO:0031113)	0.21886	0.364112	STMN2
Nucleic Acid-Templated Transcription (GO:0097659)	0.21886	0.364112	TCEA1
Protein Localization To Cilium (GO:0061512)	0.21886	0.364112	ATP6V1D
Cellular Response To Heat (GO:0034605)	0.21886	0.364112	HSBP1
Positive Regulation Of Cell Cycle G1/S Phase Transition (GO:1902808)	0.21886	0.364112	PLCG2
Positive Regulation Of Transferase Activity (GO:0051347)	0.219701	0.364694	PKIB;PIFO
Visual System Development (GO:0150063)	0.223673	0.369634	MEIS2
Negative Regulation Of Proteolysis (GO:0045861)	0.223673	0.369634	CSTB
Neuron Projection Morphogenesis (GO:0048812)	0.226484	0.372562	RAB10;MAP1B
Amino Acid Transmembrane Transport (GO:0003333)	0.228458	0.372562	SLC7A8
Regulation Of Osteoclast Differentiation (GO:0045670)	0.228458	0.372562	MAFB
Potassium Ion Import Across Plasma Membrane (GO:1990573)	0.228458	0.372562	FXYD2
Organic Hydroxy Compound Biosynthetic Process (GO:1901617)	0.228458	0.372562	PMVK
Regulation Of Axonogenesis (GO:0050770)	0.228458	0.372562	METRN
Glycolipid Biosynthetic Process (GO:0009247)	0.233213	0.378766	PIGP
Negative Regulation Of Protein Phosphorylation (GO:0001933)	0.233283	0.378766	HSPB1;CALM1
Establishment Of Protein Localization To Mitochondrion (GO:0072655)	0.237939	0.380497	DNAJC15
Extracellular Matrix Disassembly (GO:0022617)	0.237939	0.380497	KIF9
Autophagosome Maturation (GO:0097352)	0.237939	0.380497	CALM1
Positive Regulation Of Biosynthetic Process (GO:0009891)	0.237939	0.380497	PLCG2
Response To Unfolded Protein (GO:0006986)	0.237939	0.380497	HSPB1
Positive Regulation Of Chemotaxis (GO:0050921)	0.237939	0.380497	HSPB1
Embryonic Organ Morphogenesis (GO:0048562)	0.237939	0.380497	NEUROD1
Plasma Membrane Bounded Cell Projection Assembly (GO:0120031)	0.239633	0.382382	ARL3;PARVB;ATP6V1D
Establishment Of Protein Localization To Extracellular Region (GO:0035592)	0.242636	0.383871	PPY
Hexose Metabolic Process (GO:0019318)	0.242636	0.383871	DCXR
Regulation Of Protein Modification Process (GO:0031399)	0.242636	0.383871	HSPB1
Regulation Of Telomerase Activity (GO:0051972)	0.242636	0.383871	PKIB
Cellular Response To Growth Factor Stimulus (GO:0071363)	0.246916	0.384695	STMN2;HSPB1
B Cell Receptor Signaling Pathway (GO:0050853)	0.247304	0.384695	PLCG2
Regulation Of Interleukin-10 Production (GO:0032653)	0.247304	0.384695	PLCG2
Positive Regulation Of Peptide Hormone Secretion (GO:0090277)	0.247304	0.384695	SLC30A8
Amino Acid Transport (GO:0006865)	0.247304	0.384695	SLC7A8
Intracellular Protein Transmembrane Transport (GO:0065002)	0.247304	0.384695	DNAJC15
Cellular Component Disassembly (GO:0022411)	0.247304	0.384695	KIF9
Positive Regulation Of Blood Vessel Endothelial Cell Migration (GO:0043536)	0.247304	0.384695	HSPB1
Negative Regulation Of Hydrolase Activity (GO:0051346)	0.251944	0.390276	CSTB
Regulation Of Interleukin-2 Production (GO:0032663)	0.251944	0.390276	PLCG2
Regulation Of DNA Binding (GO:0051101)	0.256555	0.395767	EDF1
Retrograde Vesicle-Mediated Transport, Golgi To Endoplasmic Reticulum (GO:0006890)	0.256555	0.395767	COPZ1
Unsaturated Fatty Acid Metabolic Process (GO:0033559)	0.261138	0.401169	SCD
Neurogenesis (GO:0022008)	0.261138	0.401169	NEUROD1
Regulation Of Epithelial Cell Migration (GO:0010632)	0.265693	0.403984	PLCG2
Regulation Of Interleukin-12 Production (GO:0032655)	0.265693	0.403984	PLCG2
Intracellular Iron Ion Homeostasis (GO:0006879)	0.265693	0.403984	FTL
Positive Regulation Of Developmental Growth (GO:0048639)	0.265693	0.403984	SYT4
Negative Regulation Of Cell Projection Organization (GO:0031345)	0.265693	0.403984	STMN2
Regulation Of Apoptotic Process (GO:0042981)	0.266899	0.404988	NEUROD1;BEX1;HAX1;PRMT2;HSPB1;IAPP
Amide Biosynthetic Process (GO:0043604)	0.270221	0.405878	PCSK1
Regulation Of Release Of Sequestered Calcium Ion Into Cytosol (GO:0051279)	0.270221	0.405878	CALM1
Microtubule Bundle Formation (GO:0001578)	0.270221	0.405878	TPPP3
Regulation Of Telomere Maintenance Via Telomerase (GO:0032210)	0.270221	0.405878	PKIB
Negative Regulation Of MAP Kinase Activity (GO:0043407)	0.270221	0.405878	UCHL1
Positive Regulation Of Telomere Maintenance (GO:0032206)	0.27472	0.410146	PKIB
Neurotransmitter Transport (GO:0006836)	0.27472	0.410146	STXBP1
Regulation Of Proteolysis (GO:0030162)	0.27472	0.410146	CSTB
NADH Dehydrogenase Complex Assembly (GO:0010257)	0.279192	0.411033	NDUFAF3
Actin Cytoskeleton Reorganization (GO:0031532)	0.279192	0.411033	PARVB
Carboxylic Acid Transport (GO:0046942)	0.279192	0.411033	SLC7A8
Regulation Of Receptor Signaling Pathway Via JAK-STAT (GO:0046425)	0.279192	0.411033	CALM1
Proton Motive Force-Driven Mitochondrial ATP Synthesis (GO:0042776)	0.279192	0.411033	NDUFA7
Mitochondrial Respiratory Chain Complex I Assembly (GO:0032981)	0.279192	0.411033	NDUFAF3
Endosome Organization (GO:0007032)	0.279192	0.411033	ATP6V1D
Regulation Of Exocytosis (GO:0017157)	0.283637	0.411856	CADPS
Regulation Of Focal Adhesion Assembly (GO:0051893)	0.283637	0.411856	DYNLL1
Negative Regulation Of Neuron Projection Development (GO:0010977)	0.283637	0.411856	STMN2
Negative Regulation Of Protein Catabolic Process (GO:0042177)	0.283637	0.411856	CYP51A1
Organelle Disassembly (GO:1903008)	0.283637	0.411856	KIF9
Regulation Of Blood Vessel Endothelial Cell Migration (GO:0043535)	0.283637	0.411856	HSPB1
Endoplasmic Reticulum Organization (GO:0007029)	0.283637	0.411856	RAB10
Neuron Migration (GO:0001764)	0.288055	0.417454	MAP1B
Regulation Of Neuron Projection Development (GO:0010975)	0.290188	0.418101	STMN2;KIF1A
Nucleotide-Excision Repair (GO:0006289)	0.292445	0.418101	CETN2
Pattern Recognition Receptor Signaling Pathway (GO:0002221)	0.292445	0.418101	PLCG2
Peptide Metabolic Process (GO:0006518)	0.292445	0.418101	PCSK1
Regulation Of Reactive Oxygen Species Metabolic Process (GO:2000377)	0.292445	0.418101	DCXR
Positive Regulation Of Cellular Metabolic Process (GO:0031325)	0.292445	0.418101	DCXR
Regulation Of Cation Channel Activity (GO:2001257)	0.292445	0.418101	CALM1
Cellular Response To Cytokine Stimulus (GO:0071345)	0.294382	0.420061	HAX1;MT1X;CALM1
Positive Regulation Of Interleukin-1 Beta Production (GO:0032731)	0.296809	0.42271	HSPB1
Eye Development (GO:0001654)	0.301146	0.425619	MEIS2
Glycosaminoglycan Biosynthetic Process (GO:0006024)	0.301146	0.425619	CHPF
mRNA Transport (GO:0051028)	0.301146	0.425619	PEG10
Renal System Development (GO:0072001)	0.301146	0.425619	ARL3
RNA Splicing, Via Transesterification Reactions With Bulged Adenosine As Nucleophile (GO:0000377)	0.303818	0.426031	SNRPN;LSM4
Endosomal Transport (GO:0016197)	0.303818	0.426031	RAB10;ARL1
Heart Morphogenesis (GO:0003007)	0.305456	0.426031	DYNLL1
Negative Regulation Of Protein-Containing Complex Assembly (GO:0031333)	0.305456	0.426031	IAPP
Aerobic Respiration (GO:0009060)	0.305456	0.426031	NDUFA7
Protein Targeting To Mitochondrion (GO:0006626)	0.305456	0.426031	DNAJC15
Mitotic Cytokinesis (GO:0000281)	0.305456	0.426031	ARL3
Negative Regulation Of Peptidase Activity (GO:0010466)	0.30974	0.429584	CSTB
Positive Regulation Of Phagocytosis (GO:0050766)	0.30974	0.429584	PLCG2
Proton Motive Force-Driven ATP Synthesis (GO:0015986)	0.30974	0.429584	NDUFA7
RNA Processing (GO:0006396)	0.310617	0.429996	SNRPN;LSM4
Negative Regulation Of Intrinsic Apoptotic Signaling Pathway (GO:2001243)	0.313998	0.433867	HSPB1
Fat Cell Differentiation (GO:0045444)	0.31823	0.436463	MAFB
Negative Regulation Of Kinase Activity (GO:0033673)	0.31823	0.436463	HSPB1
Protein Lipidation (GO:0006497)	0.31823	0.436463	PIGP
Phosphatidylinositol-Mediated Signaling (GO:0048015)	0.31823	0.436463	PLCG2
Axonogenesis (GO:0007409)	0.321918	0.438986	RAB10;MAP1B
Oxidative Phosphorylation (GO:0006119)	0.322436	0.438986	NDUFA7
Protein Polymerization (GO:0051258)	0.322436	0.438986	TPPP3
Phosphatidylinositol Metabolic Process (GO:0046488)	0.322436	0.438986	PLCG2
Positive Regulation Of Interleukin-1 Production (GO:0032732)	0.326616	0.443863	HSPB1
Protein-Containing Complex Assembly (GO:0065003)	0.328011	0.444943	STXBP1;PDE4DIP;HOPX
Fatty Acid Biosynthetic Process (GO:0006633)	0.330771	0.44543	SCD
Regulation Of Translational Initiation (GO:0006446)	0.330771	0.44543	HSPB1
Positive Regulation Of DNA Biosynthetic Process (GO:2000573)	0.330771	0.44543	PKIB
Positive Regulation Of Cell Cycle (GO:0045787)	0.330771	0.44543	MEIS2
Cellular Response To Type II Interferon (GO:0071346)	0.3349	0.449359	CALM1
Response To Reactive Oxygen Species (GO:0000302)	0.3349	0.449359	PTPRN
Regulation Of Programmed Cell Death (GO:0043067)	0.337664	0.45225	BEX1;HAX1
Activation Of Cysteine-Type Endopeptidase Activity Involved In Apoptotic Process (GO:0006919)	0.339004	0.453227	DYNLL1
Endomembrane System Organization (GO:0010256)	0.339905	0.453614	ARL1;TMED6
Aerobic Electron Transport Chain (GO:0019646)	0.343083	0.456214	NDUFA7
Neuropeptide Signaling Pathway (GO:0007218)	0.343083	0.456214	PPY
Establishment Of Protein Localization To Membrane (GO:0090150)	0.347136	0.457131	RAB10
Regulation Of Heart Contraction (GO:0008016)	0.347136	0.457131	CALM1
Positive Regulation Of Phosphatidylinositol 3-Kinase Signaling (GO:0014068)	0.347136	0.457131	HAX1
Regulation Of Monoatomic Ion Transmembrane Transporter Activity (GO:0032412)	0.347136	0.457131	FXYD2
Sulfur Compound Biosynthetic Process (GO:0044272)	0.351165	0.457131	CHPF
Positive Regulation Of Protein Polymerization (GO:0032273)	0.351165	0.457131	TPPP3
Positive Regulation Of Protein Transport (GO:0051222)	0.351165	0.457131	OAZ1
Protein K48-linked Ubiquitination (GO:0070936)	0.351165	0.457131	TTC3
Mitochondrial ATP Synthesis Coupled Electron Transport (GO:0042775)	0.351165	0.457131	NDUFA7
Regulation Of Notch Signaling Pathway (GO:0008593)	0.351165	0.457131	DLK1
Regulation Of Actin Filament Polymerization (GO:0030833)	0.351165	0.457131	HAX1
Regulation Of Actin Filament-Based Process (GO:0032970)	0.351165	0.457131	DYNLL1
Kidney Development (GO:0001822)	0.35517	0.460727	ARL3
Lipid Biosynthetic Process (GO:0008610)	0.35517	0.460727	CYP51A1
Positive Regulation Of DNA-templated Transcription (GO:0045893)	0.356115	0.461148	NEUROD1;BEX1;MAFB;HAX1;PRMT2;PTPRN;TCEA1;EDF1;MEIS2
Regulation Of MAPK Cascade (GO:0043408)	0.357746	0.462453	PLCG2;IAPP
Negative Regulation Of Catabolic Process (GO:0009895)	0.359149	0.463459	CYP51A1
Positive Regulation Of Secretion By Cell (GO:1903532)	0.363105	0.466939	CADPS
Regulation Of Rho Protein Signal Transduction (GO:0035023)	0.363105	0.466939	DYNLL1
Negative Regulation Of Cell Differentiation (GO:0045596)	0.364394	0.467786	MEIS2;HOPX
Regulation Of Cell Cycle G1/S Phase Transition (GO:1902806)	0.367036	0.470364	PLCG2
Positive Regulation Of Neurogenesis (GO:0050769)	0.370943	0.472921	METRN
Negative Regulation Of Phosphorylation (GO:0042326)	0.370943	0.472921	DYNLL1
Regulation Of Stress Fiber Assembly (GO:0051492)	0.370943	0.472921	DYNLL1
mRNA Splicing, Via Spliceosome (GO:0000398)	0.373217	0.473801	SNRPN;LSM4
Positive Regulation Of Interleukin-6 Production (GO:0032755)	0.374827	0.473801	PLCG2
Wnt Signaling Pathway (GO:0016055)	0.374827	0.473801	PLCG2
Positive Regulation Of Protein Secretion (GO:0050714)	0.374827	0.473801	SLC30A8
Regulation Of Ras Protein Signal Transduction (GO:0046578)	0.374827	0.473801	DYNLL1
Negative Regulation Of Transforming Growth Factor Beta Receptor Signaling Pathway (GO:0030512)	0.378686	0.477054	PEG10
Embryonic Organ Development (GO:0048568)	0.378686	0.477054	NEUROD1
mRNA Processing (GO:0006397)	0.379802	0.47765	SNRPN;LSM4
Response To Insulin (GO:0032868)	0.386334	0.483406	RAB10
Positive Regulation Of Catabolic Process (GO:0009896)	0.386334	0.483406	OAZ1
Negative Regulation Of Cellular Component Organization (GO:0051129)	0.386334	0.483406	IAPP
Regulation Of Organelle Assembly (GO:1902115)	0.390123	0.486507	KIF9
Response To Type II Interferon (GO:0034341)	0.390123	0.486507	CALM1
Cytoskeleton-Dependent Cytokinesis (GO:0061640)	0.393889	0.489557	ARL3
Negative Regulation Of NF-kappaB Transcription Factor Activity (GO:0032088)	0.393889	0.489557	PRMT2
Sodium Ion Transmembrane Transport (GO:0035725)	0.397632	0.493383	FXYD2
Vascular Transport (GO:0010232)	0.401352	0.496338	SLC7A8
Calcium Ion Transmembrane Import Into Cytosol (GO:0097553)	0.401352	0.496338	PLCG2
Positive Regulation Of Protein Modification Process (GO:0031401)	0.403696	0.498407	CALM1;DYNLL1
Regulation Of Interleukin-1 Beta Production (GO:0032651)	0.405049	0.499246	HSPB1
Transport Across Blood-Brain Barrier (GO:0150104)	0.408723	0.499625	SLC7A8
Regulation Of Kinase Activity (GO:0043549)	0.408723	0.499625	PIFO
Calcium-Mediated Signaling (GO:0019722)	0.408723	0.499625	PLCG2
Cellular Respiration (GO:0045333)	0.408723	0.499625	NDUFA7
Positive Regulation Of Endothelial Cell Migration (GO:0010595)	0.408723	0.499625	HSPB1
Positive Regulation Of Protein Phosphorylation (GO:0001934)	0.409918	0.499709	HAX1;PLCG2;CALM1
Cilium Organization (GO:0044782)	0.410139	0.499709	ARL3;ATP6V1D
Regulation Of I-kappaB kinase/NF-kappaB Signaling (GO:0043122)	0.418676	0.509275	PLCG2;HSPB1
Negative Regulation Of Protein Kinase Activity (GO:0006469)	0.419612	0.509578	HSPB1
Translation (GO:0006412)	0.422922	0.510589	NDUFA7;MRPL54
Positive Regulation Of Peptidyl-Serine Phosphorylation (GO:0033138)	0.423197	0.510589	HAX1
Cellular Response To Peptide Hormone Stimulus (GO:0071375)	0.423197	0.510589	RAB10
Regulation Of Vesicle-Mediated Transport (GO:0060627)	0.423197	0.510589	SLC30A8
Regulation Of Phosphatidylinositol 3-Kinase Signaling (GO:0014066)	0.42676	0.514052	HAX1
Positive Regulation Of Binding (GO:0051099)	0.430301	0.517477	EDF1
Steroid Metabolic Process (GO:0008202)	0.433821	0.519186	CYP51A1
Positive Regulation Of Neuron Projection Development (GO:0010976)	0.433821	0.519186	STMN2
Positive Regulation Of Protein Catabolic Process (GO:0045732)	0.433821	0.519186	OAZ1
Regulation Of Peptidyl-Serine Phosphorylation (GO:0033135)	0.437319	0.522529	HAX1
Vesicle Organization (GO:0016050)	0.440796	0.524993	SYT4
Retrograde Transport, Endosome To Golgi (GO:0042147)	0.440796	0.524993	ARL1
T Cell Receptor Signaling Pathway (GO:0050852)	0.444251	0.527415	PLCG2
Positive Regulation Of Epithelial Cell Migration (GO:0010634)	0.444251	0.527415	PLCG2
Positive Regulation Of Supramolecular Fiber Organization (GO:1902905)	0.447685	0.530643	STMN2
Positive Regulation Of Nucleic Acid-Templated Transcription (GO:1903508)	0.448796	0.531111	NEUROD1;MAFB;PRMT2;EDF1
Positive Regulation Of Cold-Induced Thermogenesis (GO:0120162)	0.454491	0.536994	SCD
Cellular Response To Insulin Stimulus (GO:0032869)	0.457862	0.540117	RAB10
Regulation Of Organelle Organization (GO:0033043)	0.461213	0.542345	PDE4DIP
Protein Complex Oligomerization (GO:0051259)	0.461213	0.542345	PEG10
Inorganic Cation Import Across Plasma Membrane (GO:0098659)	0.471142	0.553145	FXYD2
Positive Regulation Of Inflammatory Response (GO:0050729)	0.474411	0.554352	PLCG2
Positive Regulation Of Kinase Activity (GO:0033674)	0.474411	0.554352	PIFO
Positive Regulation Of Vasculature Development (GO:1904018)	0.474411	0.554352	HSPB1
Negative Regulation Of MAPK Cascade (GO:0043409)	0.477661	0.557271	UCHL1
Regulation Of G1/S Transition Of Mitotic Cell Cycle (GO:2000045)	0.48089	0.55928	PRMT2
Positive Regulation Of Cell Growth (GO:0030307)	0.48089	0.55928	SYT4
Positive Regulation Of Metabolic Process (GO:0009893)	0.487289	0.56407	SCD
Glycerophospholipid Biosynthetic Process (GO:0046474)	0.487289	0.56407	PLCG2
Positive Regulation Of Translation (GO:0045727)	0.487289	0.56407	UQCC2
Negative Regulation Of Developmental Process (GO:0051093)	0.49046	0.565095	HOPX
Cell-Matrix Adhesion (GO:0007160)	0.49046	0.565095	DYNLL1
Positive Regulation Of Cysteine-Type Endopeptidase Activity Involved In Apoptotic Process (GO:0043280)	0.49046	0.565095	DYNLL1
Adenylate Cyclase-Activating G Protein-Coupled Receptor Signaling Pathway (GO:0007189)	0.493611	0.567843	IAPP
RNA Metabolic Process (GO:0016070)	0.496742	0.567924	LAGE3
Negative Regulation Of Transmembrane Receptor Protein Serine/Threonine Kinase Signaling Pathway (GO:0090101)	0.496742	0.567924	PEG10
Regulation Of Transforming Growth Factor Beta Receptor Signaling Pathway (GO:0017015)	0.496742	0.567924	PEG10
Cytoskeleton Organization (GO:0007010)	0.496742	0.567924	PCLO
Protein Deubiquitination (GO:0016579)	0.499854	0.568853	UCHL1
Regulation Of Protein Serine/Threonine Kinase Activity (GO:0071900)	0.499854	0.568853	CALM1
Small GTPase Mediated Signal Transduction (GO:0007264)	0.499854	0.568853	ARL3
Chemical Synaptic Transmission (GO:0007268)	0.502297	0.570757	STXBP1;GAD2
Regulation Of Cytoskeleton Organization (GO:0051493)	0.506022	0.571489	DYNLL1
Regulation Of Interleukin-6 Production (GO:0032675)	0.506022	0.571489	PLCG2
Protein Modification By Small Protein Removal (GO:0070646)	0.506022	0.571489	UCHL1
Regulation Of MAP Kinase Activity (GO:0043405)	0.506022	0.571489	UCHL1
Positive Regulation Of Protein Serine/Threonine Kinase Activity (GO:0071902)	0.515132	0.580893	CALM1
Regulation Of Small GTPase Mediated Signal Transduction (GO:0051056)	0.518131	0.583389	DYNLL1
Positive Regulation Of Transcription By RNA Polymerase II (GO:0045944)	0.519943	0.583652	NEUROD1;BEX1;HAX1;PTPRN;TCEA1;MEIS2
Regulation Of Protein Kinase Activity (GO:0045859)	0.521112	0.583652	HSPB1
Positive Regulation Of Angiogenesis (GO:0045766)	0.521112	0.583652	HSPB1
Positive Regulation Of Cell Differentiation (GO:0045597)	0.521511	0.583652	NEUROD1;PCP4
Potassium Ion Transport (GO:0006813)	0.529946	0.592199	ABCC8
Organonitrogen Compound Biosynthetic Process (GO:1901566)	0.532855	0.593661	PCSK1
Positive Regulation Of Epithelial Cell Proliferation (GO:0050679)	0.532855	0.593661	PTPRN
Cellular Response To Lipopolysaccharide (GO:0071222)	0.535745	0.595987	PLCG2
Regulation Of Mitotic Cell Cycle (GO:0007346)	0.538618	0.597391	MEIS2
Response To Cytokine (GO:0034097)	0.538618	0.597391	HAX1
Positive Regulation Of Intracellular Protein Transport (GO:0090316)	0.541474	0.598768	OAZ1
Protein-Containing Complex Organization (GO:0043933)	0.541474	0.598768	PDE4DIP
Cytosolic Transport (GO:0016482)	0.544312	0.600118	ARL1
Regulation Of Anatomical Structure Morphogenesis (GO:0022603)	0.544312	0.600118	KIF1A
Protein Homooligomerization (GO:0051260)	0.549935	0.605418	PEG10
Negative Regulation Of Cell Motility (GO:2000146)	0.560976	0.616658	DYNLL1
Antigen Receptor-Mediated Signaling Pathway (GO:0050851)	0.563694	0.61873	PLCG2
Non-Membrane-Bounded Organelle Assembly (GO:0140694)	0.566396	0.620776	LSM4
Positive Regulation Of MAPK Cascade (GO:0043410)	0.570885	0.624774	PLCG2;IAPP
Supramolecular Fiber Organization (GO:0097435)	0.58135	0.63529	TPPP3;STMN2
Organelle Assembly (GO:0070925)	0.591629	0.645571	ARL3;ATP6V1D
Positive Regulation Of Protein Kinase Activity (GO:0045860)	0.592513	0.645587	CALM1
Regulation Of Cold-Induced Thermogenesis (GO:0120161)	0.595038	0.647387	SCD
Negative Regulation Of DNA-binding Transcription Factor Activity (GO:0043433)	0.602518	0.654566	PRMT2
protein-RNA Complex Assembly (GO:0022618)	0.604981	0.656281	LSM4
Positive Regulation Of NF-kappaB Transcription Factor Activity (GO:0051092)	0.609861	0.660609	PLCG2
Regulation Of Cellular Component Organization (GO:0051128)	0.612279	0.662261	PIFO
Peptide Biosynthetic Process (GO:0043043)	0.624147	0.674115	PCSK1
Positive Regulation Of Intracellular Signal Transduction (GO:1902533)	0.630213	0.679678	HAX1;PLCG2;IAPP
Mitochondrion Organization (GO:0007005)	0.633381	0.681582	HAX1
Adenylate Cyclase-Modulating G Protein-Coupled Receptor Signaling Pathway (GO:0007188)	0.635654	0.681582	IAPP
Nitrogen Compound Transport (GO:0071705)	0.635654	0.681582	SLC7A8
Negative Regulation Of Cell Migration (GO:0030336)	0.635654	0.681582	DYNLL1
Brain Development (GO:0007420)	0.649002	0.694891	MEIS2
Heart Development (GO:0007507)	0.653342	0.69853	DYNLL1
Generation Of Neurons (GO:0048699)	0.655493	0.699821	MAP1B
Neuron Differentiation (GO:0030182)	0.65763	0.701094	NEUROD1
Ubiquitin-Dependent Protein Catabolic Process (GO:0006511)	0.662778	0.704807	UCHL1;TTC3
Positive Regulation Of Hydrolase Activity (GO:0051345)	0.663962	0.704807	CALM1
Extracellular Matrix Organization (GO:0030198)	0.663962	0.704807	KIF9
Phosphate-Containing Compound Metabolic Process (GO:0006796)	0.680287	0.721105	G6PC2
Negative Regulation Of Programmed Cell Death (GO:0043069)	0.682804	0.722739	HAX1;HSPB1
Transcription By RNA Polymerase II (GO:0006366)	0.695825	0.734427	TCEA1
Modification-Dependent Protein Catabolic Process (GO:0019941)	0.695825	0.734427	TTC3
Positive Regulation Of Protein Metabolic Process (GO:0051247)	0.703311	0.741274	OAZ1
DNA-templated Transcription (GO:0006351)	0.708805	0.744948	TCEA1
Anterograde Trans-Synaptic Signaling (GO:0098916)	0.708805	0.744948	GAD2
Regulation Of Translation (GO:0006417)	0.714198	0.749554	HSPB1
Cellular Response To Oxygen-Containing Compound (GO:1901701)	0.716159	0.75055	SYT4;PLCG2
Regulation Of Angiogenesis (GO:0045765)	0.719492	0.75298	HSPB1
Proteasomal Protein Catabolic Process (GO:0010498)	0.744538	0.778095	UCHL1
Protein Polyubiquitination (GO:0000209)	0.753924	0.786795	TTC3
Cellular Response To Lipid (GO:0071396)	0.756976	0.788871	PLCG2
Negative Regulation Of Multicellular Organismal Process (GO:0051241)	0.761483	0.791345	CYP51A1
Positive Regulation Of Phosphorylation (GO:0042327)	0.761483	0.791345	PIFO
Positive Regulation Of Developmental Process (GO:0051094)	0.764442	0.793309	NEUROD1
Regulation Of Nucleic Acid-Templated Transcription (GO:1903506)	0.769897	0.797854	MAFB;EDF1
Negative Regulation Of Apoptotic Process (GO:0043066)	0.800023	0.827918	HAX1;HSPB1
Regulation Of Protein Phosphorylation (GO:0001932)	0.807122	0.834101	HSPB1
Negative Regulation Of Signal Transduction (GO:0009968)	0.809518	0.835414	DLK1
Positive Regulation Of Cell Migration (GO:0030335)	0.815382	0.840296	PLCG2
Central Nervous System Development (GO:0007417)	0.827659	0.851766	MEIS2
DNA Repair (GO:0006281)	0.836076	0.859236	CETN2
Regulation Of Cell Cycle (GO:0051726)	0.843105	0.865262	BEX1
Negative Regulation Of Cellular Process (GO:0048523)	0.846346	0.867388	DYNLL1;HOPX
Negative Regulation Of Transcription By RNA Polymerase II (GO:0000122)	0.853002	0.873004	MAFB;HSBP1;MEIS2
Proteasome-Mediated Ubiquitin-Dependent Protein Catabolic Process (GO:0043161)	0.862449	0.881121	UCHL1
Positive Regulation Of Cytokine Production (GO:0001819)	0.863309	0.881121	PLCG2
Proteolysis (GO:0006508)	0.871617	0.888379	PCSK1
Negative Regulation Of DNA-templated Transcription (GO:0045892)	0.88122	0.896935	MAFB;PRMT2;HSBP1;MEIS2
Positive Regulation Of Cellular Process (GO:0048522)	0.883946	0.898476	NEUROD1;MEIS2
Regulation Of Transcription By RNA Polymerase II (GO:0006357)	0.88728	0.900632	NEUROD1;BEX1;MAFB;HAX1;HSBP1;PTPRN;TCEA1;MEIS2;HOPX
Positive Regulation Of Macromolecule Metabolic Process (GO:0010604)	0.896294	0.908538	PLCG2
Negative Regulation Of Cell Population Proliferation (GO:0008285)	0.905625	0.916745	DYNLL1
Positive Regulation Of Multicellular Organismal Process (GO:0051240)	0.910256	0.920177	SCD
Nervous System Development (GO:0007399)	0.932829	0.940859	NEUROD1
Regulation Of Cell Migration (GO:0030334)	0.933251	0.940859	DYNLL1
Negative Regulation Of Nucleic Acid-Templated Transcription (GO:1903507)	0.941902	0.948292	PRMT2
Positive Regulation Of Gene Expression (GO:0010628)	0.950075	0.954664	PLCG2
Positive Regulation Of Cell Population Proliferation (GO:0008284)	0.951013	0.954664	MEIS2
Regulation Of Cell Population Proliferation (GO:0042127)	0.952091	0.954664	DYNLL1;MEIS2
Regulation Of Gene Expression (GO:0010468)	0.972337	0.97365	MAFB;PLCG2;EDF1
Regulation Of DNA-templated Transcription (GO:0006355)	0.993613	0.993613	NEUROD1;MAFB;PRMT2;EDF1;HOPX
